# Supplementary material for: Numerosity tuning in human association cortices and local image contrast representations in early visual cortex
Source: Nat Commun. 2022 Mar 15;13:1340. doi: 10.1038/s41467-022-29030-z (PMC8924234; doi:10.1038/s41467-022-29030-z)
Supplement: Supplementary file 3 — Source Data [file 41467_2022_29030_MOESM3_ESM.xlsx]

## Sheet: Fig. 2
Panel b
Progression of each model’s fit (mean, standard error) with preferred visual field eccentricity in representative visual field maps.
			Preferred eccentricity (°)
		Model	0	0.2	0.4	0.6	0.8	1	1.2	1.4	1.6	1.8	2	2.2	2.4	2.6	2.8	3	3.2	3.4	3.6	3.8	4	4.2	4.4	4.6	4.8	5	5.2	5.4
Response model fit (R²)	V1	Fourier power monotonically increasing	0.1394 (0.0373)	0.1867 (0.062)	0.1797 (0.0172)	0.19 (0.0253)	0.1663 (0.0176)	0.1634 (0.0164)	0.1359 (0.0147)	0.1289 (0.016)	0.0965 (0.0128)	0.0822 (0.0126)	0.0667 (0.0116)	0.0527 (0.0095)	0.0444 (0.0088)	0.0346 (0.0076)	0.0316 (0.0074)	0.0241 (0.0052)	0.0338 (0.0067)	0.0207 (0.0045)	0.0236 (0.005)	0.0215 (0.0056)	0.0251 (0.0068)	0.0225 (0.0055)	0.0246 (0.0059)	0.0304 (0.0079)	0.0376 (0.0109)	0.0253 (0.0086)	0.0235 (0.0095)	0.0268 (0.0096)
		Numerosity monotonically increasing	0.1362 (0.0365)	0.1844 (0.0613)	0.1759 (0.017)	0.1826 (0.0254)	0.1613 (0.0175)	0.1606 (0.0161)	0.1311 (0.0144)	0.1249 (0.0157)	0.0949 (0.0125)	0.0792 (0.0123)	0.0647 (0.0113)	0.0517 (0.0093)	0.0462 (0.0089)	0.0338 (0.0074)	0.0316 (0.0074)	0.0256 (0.0054)	0.0344 (0.0066)	0.0224 (0.0046)	0.024 (0.0052)	0.021 (0.0055)	0.0254 (0.0066)	0.02 (0.005)	0.0247 (0.0059)	0.0304 (0.0076)	0.0367 (0.0105)	0.0252 (0.0084)	0.0234 (0.0093)	0.0259 (0.0092)
		Numerosity monotonically decreasing	0.0345 (0.0197)	0.0681 (0.0507)	0.0209 (0.0063)	0.0067 (0.0064)	0.0168 (0.0059)	0.024 (0.0066)	0.0176 (0.0046)	0.0269 (0.0065)	0.026 (0.0058)	0.0335 (0.0075)	0.0304 (0.0068)	0.0329 (0.0065)	0.03 (0.0067)	0.0275 (0.0064)	0.0227 (0.0059)	0.0207 (0.0048)	0.0261 (0.0057)	0.0191 (0.0042)	0.02 (0.0048)	0.0159 (0.0046)	0.0146 (0.0038)	0.015 (0.0042)	0.0169 (0.0045)	0.0165 (0.0047)	0.0156 (0.0046)	0.013 (0.0047)	0.021 (0.0088)	0.0157 (0.0055)
		Numerosity tuned	0 (0)	0 (0)	0 (0)	0 (0)	0.0001 (0.0002)	0 (0)	0.0001 (0.0003)	0 (0)	0.0003 (0.0006)	0.0003 (0.0005)	0.0006 (0.0009)	0.0008 (0.0008)	0.0016 (0.0015)	0.0035 (0.0026)	0.0007 (0.0009)	0.0016 (0.0017)	0.0021 (0.0018)	0.0021 (0.002)	0.0018 (0.0019)	0.0022 (0.002)	0.0006 (0.0007)	0.0009 (0.0007)	0.0032 (0.0026)	0.0018 (0.0015)	0.002 (0.0024)	0.0028 (0.0022)	0.0018 (0.0018)	0.0006 (0.0006)
	V3	Fourier power monotonically increasing	0.1966 (0.0311)	0.2302 (0.0418)	0.1955 (0.0158)	0.2985 (0.028)	0.2301 (0.0212)	0.1816 (0.0201)	0.1477 (0.0156)	0.1508 (0.0162)	0.1094 (0.0143)	0.0901 (0.0165)	0.0961 (0.0173)	0.0844 (0.0157)	0.0622 (0.0109)	0.061 (0.0141)	0.0479 (0.0126)	0.0352 (0.0095)	0.0502 (0.0137)	0.0397 (0.0133)	0.0337 (0.0122)	0.0266 (0.0105)	0.0287 (0.0134)	0.0317 (0.0148)	0.0284 (0.0104)	0.0286 (0.0145)	0.0224 (0.0137)	0.0219 (0.0103)	0.0156 (0.014)	0.0239 (0.0101)
		Numerosity monotonically increasing	0.1903 (0.0312)	0.2305 (0.0412)	0.1928 (0.0155)	0.2967 (0.0274)	0.2275 (0.021)	0.1777 (0.02)	0.1474 (0.0155)	0.1494 (0.016)	0.1085 (0.0141)	0.0898 (0.0163)	0.0938 (0.0169)	0.084 (0.0154)	0.0614 (0.0107)	0.0595 (0.0138)	0.0469 (0.0122)	0.0337 (0.0091)	0.0505 (0.0134)	0.0377 (0.0129)	0.0324 (0.0119)	0.0254 (0.0102)	0.0281 (0.0131)	0.0318 (0.0143)	0.0262 (0.0103)	0.0273 (0.0141)	0.0206 (0.0132)	0.023 (0.0102)	0.0145 (0.0134)	0.0224 (0.0098)
		Numerosity monotonically decreasing	0.0508 (0.0162)	0.0303 (0.017)	0.0348 (0.0072)	0.0212 (0.0093)	0.0308 (0.0086)	0.0334 (0.0084)	0.0279 (0.0066)	0.0378 (0.0082)	0.028 (0.0058)	0.0209 (0.0062)	0.0292 (0.0083)	0.0183 (0.0055)	0.0243 (0.0064)	0.0178 (0.0064)	0.0174 (0.0066)	0.0161 (0.0064)	0.0199 (0.0075)	0.0196 (0.0071)	0.0114 (0.0048)	0.0132 (0.0052)	0.019 (0.0107)	0.0076 (0.0055)	0.0186 (0.0085)	0.0092 (0.008)	0.0118 (0.0079)	0.012 (0.0065)	0.0044 (0.0056)	0.016 (0.0078)
		Numerosity tuned	0 (0)	0.0019 (0.0034)	0 (0)	0 (0)	0 (0)	0 (0)	0 (0)	0.0008 (0.0013)	0.0001 (0.0001)	0.0014 (0.0018)	0.0012 (0.0015)	0.0003 (0.0005)	0.0011 (0.0011)	0.0028 (0.003)	0.0034 (0.0043)	0.0026 (0.0025)	0.0029 (0.0051)	0.002 (0.0021)	0.0026 (0.0025)	0.0025 (0.0044)	0.0061 (0.008)	0.0116 (0.0107)	0.0014 (0.0025)	0 (0)	0.0026 (0.0047)	0 (0)	0 (0)	0.0046 (0.005)
	TO1	Numerosity monotonically increasing	0.0111 (0.0056)	0.011 (0.0106)	0.0114 (0.0033)	0.0142 (0.0133)	0.0161 (0.0054)	0.0181 (0.0069)	0.0179 (0.0065)	0.0218 (0.0089)	0.022 (0.0069)	0.0228 (0.0117)	0.0216 (0.0083)	0.0155 (0.0071)	0.0204 (0.0094)	0.0112 (0.0074)	0.0149 (0.0076)	0.0224 (0.0113)	0.0113 (0.0059)	0.0165 (0.0143)	0.0117 (0.0064)	0.0124 (0.0078)	0.0086 (0.0056)	0.0046 (0.0035)	0.0092 (0.0059)	0.0077 (0.0058)	0.0059 (0.005)	0.0081 (0.0047)	0.016 (0.0176)	0.0129 (0.0078)
		Numerosity monotonically decreasing	0.2806 (0.029)	0.3367 (0.0749)	0.2467 (0.016)	0.2426 (0.0537)	0.2448 (0.0212)	0.2346 (0.0227)	0.2213 (0.0212)	0.251 (0.0309)	0.2213 (0.0227)	0.238 (0.0418)	0.2095 (0.0337)	0.2165 (0.0326)	0.2465 (0.0258)	0.2454 (0.035)	0.2197 (0.0316)	0.2118 (0.0288)	0.2133 (0.0323)	0.2379 (0.0534)	0.2175 (0.0321)	0.2304 (0.0339)	0.2104 (0.0397)	0.2648 (0.0364)	0.2175 (0.0358)	0.2462 (0.0444)	0.2092 (0.0397)	0.2123 (0.0294)	0.2217 (0.0435)	0.1763 (0.0302)
		Numerosity tuned	0.324 (0.0331)	0.3612 (0.0754)	0.292 (0.0181)	0.268 (0.0545)	0.2584 (0.022)	0.2713 (0.025)	0.2527 (0.0234)	0.286 (0.0351)	0.2666 (0.0251)	0.2822 (0.0445)	0.2689 (0.0388)	0.2872 (0.0387)	0.3117 (0.0297)	0.3511 (0.0452)	0.3248 (0.0403)	0.329 (0.0399)	0.2871 (0.0402)	0.3402 (0.0642)	0.3038 (0.0403)	0.3444 (0.0423)	0.3307 (0.0542)	0.3732 (0.0442)	0.3257 (0.0457)	0.3795 (0.0571)	0.3139 (0.0558)	0.2933 (0.0377)	0.3082 (0.0578)	0.2937 (0.0434)
	IPS1	Numerosity monotonically increasing	0.0097 (0.0032)	0.0251 (0.0113)	0.0082 (0.0016)	0.0055 (0.0043)	0.0052 (0.0016)	0.0044 (0.0018)	0.0034 (0.0014)	0.0062 (0.0033)	0.0041 (0.0014)	0.0034 (0.0028)	0.0034 (0.0019)	0.004 (0.0023)	0.005 (0.0023)	0.0064 (0.0043)	0.0044 (0.0037)	0.0065 (0.0043)	0.0056 (0.0038)	0.0036 (0.003)	0.0074 (0.0036)	0.0034 (0.0025)	0.0023 (0.0024)	0.0056 (0.003)	0.0078 (0.0062)	0.0047 (0.0037)	0.0112 (0.0071)	0.0192 (0.0092)	0.0051 (0.0065)	0.0209 (0.0099)
		Numerosity monotonically decreasing	0.1518 (0.0183)	0.1415 (0.0336)	0.1814 (0.0102)	0.184 (0.0422)	0.1935 (0.0151)	0.223 (0.0182)	0.2253 (0.016)	0.2645 (0.0271)	0.2402 (0.0181)	0.2715 (0.035)	0.2393 (0.026)	0.2421 (0.0282)	0.2617 (0.0229)	0.2466 (0.0334)	0.2522 (0.0311)	0.2567 (0.0284)	0.2516 (0.0302)	0.2838 (0.0484)	0.2566 (0.0321)	0.2823 (0.0327)	0.2307 (0.0464)	0.2656 (0.0351)	0.2525 (0.0364)	0.1942 (0.0417)	0.1789 (0.0373)	0.2393 (0.0324)	0.1898 (0.0478)	0.1889 (0.0298)
		Numerosity tuned	0.2073 (0.0231)	0.1641 (0.0404)	0.221 (0.0119)	0.1843 (0.0442)	0.225 (0.0173)	0.2599 (0.0208)	0.2681 (0.0189)	0.3022 (0.0307)	0.2861 (0.0204)	0.3339 (0.0398)	0.3009 (0.0294)	0.3002 (0.0336)	0.3129 (0.025)	0.3049 (0.0364)	0.3268 (0.0354)	0.3133 (0.0321)	0.3192 (0.0353)	0.2718 (0.0502)	0.3091 (0.0357)	0.3298 (0.0353)	0.2662 (0.0506)	0.3309 (0.0394)	0.3064 (0.0402)	0.2864 (0.0511)	0.2416 (0.0442)	0.2952 (0.0372)	0.2845 (0.0572)	0.2751 (0.0376)
	IPS5	Numerosity monotonically increasing	0.003 (0.0019)	0.0021 (0.0018)	0.0015 (0.0007)	0.001 (0.0017)	0.0008 (0.0006)	0.0012 (0.0013)	0.0026 (0.0016)	0.001 (0.0013)	0.0027 (0.0015)	0.0016 (0.0015)	0.0015 (0.0013)	0.0015 (0.0016)	0.0029 (0.0023)	0.0003 (0.0006)	0.0036 (0.0039)	0.004 (0.003)	0.0002 (0.0003)	0.0047 (0.0071)	0.0081 (0.0061)	0.003 (0.0032)	0.0049 (0.0089)	0.0023 (0.0022)	0.0089 (0.0083)	0.0026 (0.0035)	0.0088 (0.0116)	0.0048 (0.0048)	0.0028 (0.0032)	0.0091 (0.0056)
		Numerosity monotonically decreasing	0.3289 (0.0195)	0.3395 (0.0447)	0.3359 (0.0101)	0.3323 (0.0437)	0.3023 (0.0163)	0.2828 (0.0178)	0.2972 (0.0187)	0.2763 (0.0302)	0.3051 (0.0238)	0.2875 (0.047)	0.3243 (0.0363)	0.2842 (0.0394)	0.2835 (0.0293)	0.2622 (0.0461)	0.2765 (0.0452)	0.2667 (0.0415)	0.2639 (0.045)	0.3068 (0.064)	0.2079 (0.0423)	0.2352 (0.0408)	0.2537 (0.0594)	0.2394 (0.0514)	0.2114 (0.0433)	0.1958 (0.0404)	0.2072 (0.052)	0.1515 (0.034)	0.1966 (0.0658)	0.1539 (0.0313)
		Numerosity tuned	0.3368 (0.0213)	0.3895 (0.0537)	0.371 (0.0112)	0.361 (0.0497)	0.3369 (0.0186)	0.3114 (0.0207)	0.3345 (0.021)	0.3358 (0.036)	0.3411 (0.0257)	0.3453 (0.0538)	0.3751 (0.0416)	0.3228 (0.0441)	0.3455 (0.0341)	0.3327 (0.0559)	0.3221 (0.052)	0.3028 (0.0466)	0.344 (0.0512)	0.376 (0.072)	0.2679 (0.0501)	0.2764 (0.0467)	0.3322 (0.0736)	0.324 (0.0612)	0.284 (0.0499)	0.2831 (0.0566)	0.2819 (0.0635)	0.2051 (0.0408)	0.301 (0.0899)	0.1871 (0.0379)
Solid lines show the best fit to changes with eccentricity, dashed lines are bootstrap 95% confidence intervals determined by bootstrapping [lower, upper].
			Preferred eccentricity (°)
			0	0.2	0.4	0.6	0.8	1	1.2	1.4	1.6	1.8	2	2.2	2.4	2.6	2.8	3	3.2	3.4	3.6	3.8	4	4.2	4.4	4.6	4.8	5	5.2	5.4
Line of best fit	V1 Cumulative Gaussian fit	Fourier power monotonically increasing	0.1822 [0.1396, 0.2033]	0.1815 [0.1396, 0.2005]	0.1798 [0.1396, 0.1958]	0.1764 [0.1396, 0.19]	0.1703 [0.1396, 0.1822]	0.1607 [0.1396, 0.1741]	0.147 [0.1341, 0.1609]	0.1294 [0.1174, 0.1599]	0.1092 [0.0988, 0.1599]	0.0885 [0.0028, 0.0998]	0.0696 [0.0028, 0.0797]	0.054 [0.0028, 0.0631]	0.0425 [0.0028, 0.0499]	0.035 [0.0028, 0.0405]	0.0305 [0.0028, 0.0392]	0.0282 [0.0028, 0.0392]	0.0271 [0.0028, 0.0392]	0.0266 [0.0028, 0.0392]	0.0264 [0.0028, 0.0392]	0.0264 [0.0028, 0.0392]	0.0264 [0.0028, 0.0392]	0.0263 [0.0028, 0.0392]	0.0263 [0.0028, 0.0392]	0.0263 [0.0028, 0.0392]	0.0263 [0.0028, 0.0392]	0.0263 [0.0028, 0.0392]	0.0263 [0.0028, 0.0392]	0.0263 [0.0028, 0.0392]
		Numerosity monotonically increasing	0.178 [0.1365, 0.2013]	0.1772 [0.1365, 0.1985]	0.1754 [0.1365, 0.1938]	0.172 [0.1365, 0.1877]	0.1659 [0.1365, 0.1804]	0.1563 [0.1365, 0.1689]	0.1427 [0.1315, 0.1556]	0.1255 [0.1153, 0.1517]	0.1059 [0.0968, 0.1517]	0.086 [0.003, 0.095]	0.0678 [0.003, 0.0768]	0.0529 [0.003, 0.0624]	0.042 [0.003, 0.0504]	0.0348 [0.003, 0.0416]	0.0305 [0.003, 0.0379]	0.0283 [0.003, 0.0379]	0.0272 [0.003, 0.0379]	0.0267 [0.003, 0.0379]	0.0266 [0.003, 0.0379]	0.0265 [0.003, 0.0379]	0.0265 [0.003, 0.0379]	0.0265 [0.003, 0.0379]	0.0265 [0.003, 0.0379]	0.0265 [0.003, 0.0379]	0.0265 [0.003, 0.0379]	0.0265 [0.003, 0.0379]	0.0265 [0.003, 0.0379]	0.0265 [0.003, 0.0379]
		Numerosity monotonically decreasing	0.0025 [0.0106, 0.0624]	0.0022 [0.0101, 0.0616]	0.0022 [0.0057, 0.0509]	0.0022 [0.0057, 0.0304]	0.0022 [0.0057, 0.0299]	0.0022 [0.0036, 0.0293]	0.0022 [0.0032, 0.0287]	0.0022 [0.0022, 0.0282]	0.0022 [0.0014, 0.0276]	0.0022 [0.0007, 0.0275]	0.0022 [0.0003, 0.0275]	0.0022 [0.0003, 0.0275]	0.0022 [0.0001, 0.0275]	0.0022 [0.0001, 0.0275]	0.0022 [0.0001, 0.0275]	0.0022 [0.0001, 0.0275]	0.0022 [0.0001, 0.0275]	0.0022 [0.0001, 0.0261]	0.0022 [0.0001, 0.0244]	0.0022 [0.0001, 0.0244]	0.0022 [0.0001, 0.0244]	0.0022 [0.0001, 0.0244]	0.0022 [0.0001, 0.0244]	0.0022 [0.0001, 0.0244]	0.0022 [0.0001, 0.0244]	0.0022 [0.0001, 0.0244]	0.0022 [0.0001, 0.0244]	0.0022 [0.0001, 0.0244]
		Numerosity tuned	0.0001 [-0.0002, 0.0015]	0.0001 [-0.0002, 0.0015]	0.0001 [-0.0002, 0.0015]	0.0001 [-0.0002, 0.0015]	0.0001 [-0.0002, 0.0015]	0.0001 [-0.0002, 0.0015]	0.0001 [-0.0002, 0.0015]	0.0001 [-0.0002, 0.0015]	0.0001 [-0.0002, 0.0017]	0.0001 [-0.0002, 0.0021]	0.0001 [-0.0002, 0.0021]	0.0001 [-0.0002, 0.0026]	0.0019 [0.0001, 0.0027]	0.0019 [0.0002, 0.0027]	0.0019 [0.0008, 0.0027]	0.0019 [0.0008, 0.0027]	0.0019 [0.0008, 0.0027]	0.0019 [0.0008, 0.0027]	0.0019 [0.0008, 0.0027]	0.0019 [0.0008, 0.0027]	0.0019 [0.0008, 0.0027]	0.0019 [0.0008, 0.0027]	0.0019 [0.0008, 0.0027]	0.0019 [0.0008, 0.0027]	0.0019 [0.0008, 0.0027]	0.0019 [0.0008, 0.0027]	0.0019 [0.0008, 0.0027]	0.0019 [0.0008, 0.0027]
	V3 Cumulative Gaussian fit	Fourier power monotonically increasing	0.2314 [0.2093, 0.2547]	0.2286 [0.2076, 0.2481]	0.2238 [0.2044, 0.2401]	0.2161 [0.198, 0.2325]	0.2049 [0.1873, 0.2212]	0.1899 [0.1741, 0.2046]	0.1713 [0.1589, 0.1838]	0.1499 [0.1384, 0.1628]	0.1275 [0.1145, 0.1396]	0.1056 [0.0892, 0.1196]	0.086 [0.0693, 0.102]	0.0698 [0.0558, 0.0868]	0.0574 [0.0478, 0.0736]	0.0487 [0.0417, 0.0625]	0.0431 [0.0367, 0.0538]	0.0397 [0.0333, 0.0472]	0.0378 [0.0315, 0.0463]	0.0369 [0.0305, 0.0461]	0.0365 [0.0286, 0.0461]	0.0363 [0.0274, 0.0461]	0.0362 [0.0267, 0.0461]	0.0362 [0.0263, 0.0461]	0.0362 [0.0261, 0.0461]	0.0361 [0.026, 0.0461]	0.0361 [0.026, 0.0461]	0.0361 [0.0259, 0.0461]	0.0361 [0.0259, 0.0461]	0.0361 [0.0259, 0.0461]
		Numerosity monotonically increasing	0.2281 [0.2046, 0.2517]	0.2254 [0.204, 0.2459]	0.2207 [0.2024, 0.2375]	0.2133 [0.1946, 0.229]	0.2024 [0.1846, 0.2178]	0.1878 [0.1723, 0.203]	0.1695 [0.157, 0.182]	0.1485 [0.1376, 0.1595]	0.1263 [0.1092, 0.1375]	0.1046 [0.084, 0.1174]	0.0851 [0.0651, 0.0988]	0.0689 [0.053, 0.0829]	0.0565 [0.0456, 0.0698]	0.0477 [0.0413, 0.0596]	0.0421 [0.0363, 0.0517]	0.0386 [0.0332, 0.0458]	0.0367 [0.0298, 0.0447]	0.0358 [0.0271, 0.0447]	0.0353 [0.0253, 0.0447]	0.0351 [0.0243, 0.0447]	0.0351 [0.0237, 0.0447]	0.035 [0.0233, 0.0447]	0.035 [0.0231, 0.0447]	0.035 [0.0231, 0.0447]	0.035 [0.023, 0.0447]	0.035 [0.023, 0.0447]	0.035 [0.023, 0.0447]	0.035 [0.023, 0.0447]
		Numerosity monotonically decreasing	0.0324 [0.0263, 0.0564]	0.0324 [0.0263, 0.0548]	0.0324 [0.0263, 0.0472]	0.0324 [0.0224, 0.0404]	0.0324 [0.0215, 0.0381]	0.0324 [0.0215, 0.0369]	0.0324 [0.0087, 0.0369]	0.0324 [0.0075, 0.0369]	0.0324 [0.0034, 0.0366]	0.0324 [0.0027, 0.0345]	0.0108 [0.0027, 0.0345]	0.0108 [0.0024, 0.0329]	0.0108 [0.0011, 0.0328]	0.0108 [-0.0027, 0.0323]	0.0108 [-0.0027, 0.0323]	0.0108 [-0.0034, 0.0301]	0.0108 [-0.0034, 0.0296]	0.0108 [-0.0034, 0.0289]	0.0108 [-0.005, 0.0231]	0.0108 [-0.005, 0.0231]	0.0108 [-0.005, 0.0231]	0.0108 [-0.005, 0.0231]	0.0108 [-0.005, 0.0231]	0.0108 [-0.005, 0.0231]	0.0108 [-0.005, 0.0231]	0.0108 [-0.005, 0.0231]	0.0108 [-0.005, 0.0231]	0.0108 [-0.005, 0.0231]
		Numerosity tuned	0.0002 [-0.0005, 0.0007]	0.0002 [-0.0005, 0.0007]	0.0002 [-0.0005, 0.0007]	0.0002 [-0.0004, 0.0007]	0.0002 [-0.0001, 0.0007]	0.0002 [-0.0001, 0.0007]	0.0002 [0, 0.0012]	0.0002 [0, 0.0016]	0.0002 [0, 0.0029]	0.0002 [0, 0.0029]	0.0002 [0, 0.0044]	0.0004 [0, 0.0044]	0.0017 [0, 0.0046]	0.0027 [0.0001, 0.0057]	0.0027 [0.0002, 0.0057]	0.0027 [0.0003, 0.0057]	0.0027 [0.0004, 0.0057]	0.0027 [0.001, 0.0057]	0.0027 [0.001, 0.0057]	0.0027 [0.001, 0.0057]	0.0027 [0.001, 0.0057]	0.0027 [0.001, 0.0057]	0.0027 [0.001, 0.0057]	0.0027 [0.001, 0.0058]	0.0027 [0.001, 0.0058]	0.0027 [0.001, 0.0058]	0.0027 [0.001, 0.0058]	0.0027 [0.001, 0.0058]
	TO1 Quadratic fit	Numerosity monotonically increasing	0.0138 [0.009, 0.0186]	0.0144 [0.0102, 0.0186]	0.015 [0.0113, 0.0186]	0.0155 [0.0123, 0.0186]	0.0159 [0.0131, 0.0187]	0.0163 [0.0137, 0.0188]	0.0166 [0.0142, 0.0189]	0.0168 [0.0145, 0.0191]	0.0169 [0.0146, 0.0193]	0.017 [0.0147, 0.0194]	0.0171 [0.0146, 0.0195]	0.017 [0.0145, 0.0195]	0.0169 [0.0144, 0.0194]	0.0167 [0.0142, 0.0193]	0.0165 [0.0139, 0.0191]	0.0162 [0.0136, 0.0187]	0.0158 [0.0133, 0.0183]	0.0154 [0.0129, 0.0178]	0.0148 [0.0124, 0.0172]	0.0143 [0.0119, 0.0166]	0.0136 [0.0113, 0.0159]	0.0129 [0.0106, 0.0152]	0.0121 [0.0097, 0.0145]	0.0113 [0.0087, 0.0138]	0.0103 [0.0075, 0.0132]	0.0094 [0.0061, 0.0126]	0.0083 [0.0046, 0.012]	0.0072 [0.0029, 0.0115]
		Numerosity monotonically decreasing	0.2742 [0.2484, 0.3]	0.2692 [0.2468, 0.2916]	0.2644 [0.2451, 0.2838]	0.2599 [0.243, 0.2768]	0.2556 [0.2407, 0.2706]	0.2515 [0.238, 0.2651]	0.2477 [0.2349, 0.2604]	0.2441 [0.2317, 0.2565]	0.2407 [0.2282, 0.2531]	0.2375 [0.2248, 0.2501]	0.2345 [0.2215, 0.2475]	0.2318 [0.2185, 0.2452]	0.2293 [0.2157, 0.2429]	0.227 [0.2133, 0.2408]	0.225 [0.2112, 0.2388]	0.2232 [0.2094, 0.2369]	0.2216 [0.208, 0.2351]	0.2202 [0.207, 0.2335]	0.2191 [0.2062, 0.232]	0.2182 [0.2056, 0.2307]	0.2175 [0.2051, 0.2299]	0.217 [0.2046, 0.2295]	0.2168 [0.2039, 0.2297]	0.2168 [0.2029, 0.2306]	0.217 [0.2016, 0.2324]	0.2174 [0.1999, 0.2349]	0.2181 [0.198, 0.2382]	0.219 [0.1958, 0.2421]
		Numerosity tuned	0.2867 [0.2505, 0.323]	0.2881 [0.2567, 0.3196]	0.2896 [0.2623, 0.3168]	0.291 [0.2673, 0.3148]	0.2925 [0.2715, 0.3135]	0.294 [0.2749, 0.313]	0.2955 [0.2776, 0.3134]	0.297 [0.2795, 0.3144]	0.2985 [0.281, 0.3159]	0.3 [0.2822, 0.3178]	0.3016 [0.2833, 0.3198]	0.3031 [0.2844, 0.3219]	0.3047 [0.2856, 0.3238]	0.3063 [0.2869, 0.3257]	0.3079 [0.2884, 0.3273]	0.3095 [0.2902, 0.3288]	0.3111 [0.2921, 0.3302]	0.3128 [0.2942, 0.3314]	0.3144 [0.2963, 0.3326]	0.3161 [0.2984, 0.3338]	0.3178 [0.3004, 0.3352]	0.3195 [0.302, 0.337]	0.3212 [0.3031, 0.3393]	0.3229 [0.3035, 0.3424]	0.3247 [0.3031, 0.3463]	0.3264 [0.3019, 0.351]	0.3282 [0.3, 0.3564]	0.33 [0.2974, 0.3625]
	IPS1 Quadratic fit	Numerosity monotonically increasing	0.0135 [0.0088, 0.0182]	0.012 [0.0079, 0.0161]	0.0106 [0.0071, 0.0142]	0.0094 [0.0063, 0.0124]	0.0082 [0.0055, 0.011]	0.0072 [0.0047, 0.0097]	0.0063 [0.004, 0.0086]	0.0055 [0.0032, 0.0078]	0.0048 [0.0026, 0.0071]	0.0043 [0.002, 0.0066]	0.0038 [0.0015, 0.0062]	0.0035 [0.0011, 0.0059]	0.0033 [0.0008, 0.0058]	0.0032 [0.0007, 0.0057]	0.0032 [0.0007, 0.0057]	0.0033 [0.0008, 0.0058]	0.0036 [0.0011, 0.0061]	0.004 [0.0016, 0.0064]	0.0045 [0.0021, 0.0068]	0.0051 [0.0028, 0.0073]	0.0058 [0.0035, 0.008]	0.0066 [0.0044, 0.0089]	0.0076 [0.0052, 0.0099]	0.0086 [0.0061, 0.0112]	0.0098 [0.007, 0.0126]	0.0111 [0.008, 0.0143]	0.0126 [0.0089, 0.0162]	0.0141 [0.0099, 0.0183]
		Numerosity monotonically decreasing	0.1461 [0.1249, 0.1673]	0.1613 [0.143, 0.1797]	0.1755 [0.1596, 0.1914]	0.1886 [0.1747, 0.2025]	0.2007 [0.1884, 0.213]	0.2117 [0.2006, 0.2229]	0.2217 [0.2113, 0.2322]	0.2307 [0.2205, 0.2409]	0.2386 [0.2284, 0.2488]	0.2455 [0.2351, 0.2559]	0.2513 [0.2406, 0.262]	0.2561 [0.2452, 0.2671]	0.2599 [0.2487, 0.271]	0.2626 [0.2512, 0.2739]	0.2642 [0.2529, 0.2756]	0.2649 [0.2536, 0.2762]	0.2644 [0.2533, 0.2756]	0.263 [0.2521, 0.2739]	0.2605 [0.2499, 0.2711]	0.2569 [0.2466, 0.2673]	0.2524 [0.2422, 0.2625]	0.2467 [0.2365, 0.257]	0.2401 [0.2295, 0.2507]	0.2324 [0.221, 0.2438]	0.2236 [0.211, 0.2363]	0.2138 [0.1995, 0.2282]	0.203 [0.1865, 0.2195]	0.1911 [0.1721, 0.2102]
		Numerosity tuned	0.1814 [0.1548, 0.208]	0.1971 [0.1741, 0.2201]	0.2119 [0.1919, 0.2318]	0.2256 [0.2082, 0.243]	0.2385 [0.2231, 0.2539]	0.2503 [0.2363, 0.2643]	0.2612 [0.248, 0.2743]	0.2711 [0.2583, 0.2838]	0.28 [0.2672, 0.2928]	0.288 [0.2749, 0.301]	0.295 [0.2816, 0.3083]	0.301 [0.2873, 0.3147]	0.3061 [0.292, 0.3201]	0.3101 [0.2959, 0.3244]	0.3133 [0.299, 0.3275]	0.3154 [0.3013, 0.3296]	0.3166 [0.3026, 0.3306]	0.3168 [0.3032, 0.3305]	0.3161 [0.3028, 0.3294]	0.3143 [0.3014, 0.3273]	0.3116 [0.2989, 0.3244]	0.308 [0.2952, 0.3208]	0.3034 [0.2901, 0.3167]	0.2978 [0.2835, 0.312]	0.2912 [0.2753, 0.307]	0.2837 [0.2657, 0.3016]	0.2751 [0.2545, 0.2958]	0.2657 [0.2418, 0.2895]
	IPS5 Quadratic fit	Numerosity monotonically increasing	0.0018 [-0.0004, 0.004]	0.0017 [-0.0002, 0.0036]	0.0017 [0, 0.0033]	0.0016 [0.0002, 0.0031]	0.0016 [0.0004, 0.0029]	0.0017 [0.0005, 0.0028]	0.0017 [0.0006, 0.0028]	0.0017 [0.0007, 0.0028]	0.0018 [0.0008, 0.0029]	0.0019 [0.0008, 0.003]	0.002 [0.0009, 0.0031]	0.0021 [0.001, 0.0033]	0.0023 [0.0011, 0.0035]	0.0025 [0.0013, 0.0036]	0.0026 [0.0015, 0.0038]	0.0028 [0.0017, 0.004]	0.0031 [0.0019, 0.0042]	0.0033 [0.0022, 0.0044]	0.0036 [0.0025, 0.0047]	0.0038 [0.0028, 0.0049]	0.0041 [0.0031, 0.0052]	0.0044 [0.0034, 0.0055]	0.0048 [0.0037, 0.0059]	0.0051 [0.0039, 0.0063]	0.0055 [0.0042, 0.0068]	0.0059 [0.0044, 0.0074]	0.0063 [0.0046, 0.008]	0.0067 [0.0048, 0.0087]
		Numerosity monotonically decreasing	0.3242 [0.3009, 0.3474]	0.3226 [0.3024, 0.3428]	0.3208 [0.3033, 0.3383]	0.3186 [0.3034, 0.3339]	0.3162 [0.3027, 0.3297]	0.3134 [0.3012, 0.3257]	0.3103 [0.2988, 0.3219]	0.307 [0.2958, 0.3182]	0.3033 [0.2921, 0.3145]	0.2993 [0.2878, 0.3107]	0.2949 [0.2832, 0.3067]	0.2903 [0.2783, 0.3023]	0.2854 [0.2731, 0.2977]	0.2801 [0.2677, 0.2926]	0.2746 [0.2621, 0.2871]	0.2687 [0.2563, 0.2811]	0.2625 [0.2503, 0.2748]	0.256 [0.2441, 0.268]	0.2492 [0.2376, 0.2609]	0.2421 [0.2308, 0.2535]	0.2347 [0.2235, 0.2459]	0.227 [0.2157, 0.2382]	0.2189 [0.2073, 0.2306]	0.2106 [0.1981, 0.2231]	0.2019 [0.188, 0.2158]	0.193 [0.1772, 0.2087]	0.1837 [0.1656, 0.2018]	0.1741 [0.1532, 0.195]
		Numerosity tuned	0.347 [0.3132, 0.3808]	0.3488 [0.3195, 0.3781]	0.3502 [0.3248, 0.3756]	0.3512 [0.329, 0.3733]	0.3517 [0.3321, 0.3713]	0.3518 [0.334, 0.3696]	0.3515 [0.3348, 0.3682]	0.3507 [0.3345, 0.367]	0.3495 [0.3332, 0.3658]	0.3479 [0.3313, 0.3645]	0.3458 [0.3288, 0.3628]	0.3433 [0.3258, 0.3608]	0.3404 [0.3226, 0.3582]	0.337 [0.319, 0.3551]	0.3332 [0.3151, 0.3514]	0.329 [0.311, 0.347]	0.3243 [0.3066, 0.3421]	0.3193 [0.3019, 0.3366]	0.3137 [0.2968, 0.3306]	0.3078 [0.2913, 0.3243]	0.3014 [0.2852, 0.3176]	0.2946 [0.2783, 0.3109]	0.2873 [0.2704, 0.3042]	0.2796 [0.2615, 0.2978]	0.2715 [0.2513, 0.2917]	0.2629 [0.2401, 0.2858]	0.254 [0.2277, 0.2803]	0.2445 [0.2142, 0.2749]
Panel c
Model fit variance explained (mean, 95% confidence intervals) by numerosity and aggregate Fourier power response models for each visual field map hemisphere at eccentricities below 1° and between 2° and 5.5°.
			Visual field maps
			eccentricity ≤ 1°																	2° ≥ eccentricity ≤ 5.5°
			V1	V2	V3	LO1	LO2	TO1	TO2	V3AB	IPS0	IPS1	IPS2	IPS3	IPS4	IPS5	sPCS1	sPCS2	iPCS	V1	V2	V3	LO1	LO2	TO1	TO2	V3AB	IPS0	IPS1	IPS2	IPS3	IPS4	IPS5	sPCS1	sPCS2	iPCS
Response model fit (R²)	Left hemisphere	Fourier power monotonically increasing	0.2343 (0.025)	0.2983 (0.054)	0.3037 (0.037)	0.242 (0.0247)	0.1348 (0.0301)	0.1146 (0.0274)	0.0573 (0.0106)	0.1053 (0.0293)	0.0623 (0.0108)	0.0471 (0.0071)	0.0556 (0.0203)	0.0797 (0.0265)	0.0937 (0.035)	0.0876 (0.0271)	0.0841 (0.0379)	0.0678 (0.0323)	0.0524 (0.0117)	0.0851 (0.0225)	0.097 (0.0191)	0.1036 (0.019)	0.1465 (0.0314)	0.0912 (0.027)	0.1 (0.0187)	0.0496 (0.0109)	0.0804 (0.0211)	0.0633 (0.0115)	0.0614 (0.0222)	0.0487 (0.0112)	0.1126 (0.0525)	0.116 (0.0367)	0.0493 (0.0201)	0.0504 (0.0258)	0.0501 (0.0141)	0.0515 (0.016)
		Numerosity tuned	0.0373 (0)	Undefined (Undefined)	Undefined (Undefined)	0.1496 (0.0392)	0.2282 (0.045)	0.3607 (0.0185)	0.2642 (0.0542)	0.3047 (0.063)	0.3334 (0.0689)	0.3268 (0.0562)	0.4108 (0.0983)	0.414 (0.0998)	0.4229 (0.0863)	0.3758 (0.0694)	0.3601 (0.0877)	0.3181 (0.0785)	0.2522 (0.0595)	0.0895 (0.0193)	0.0836 (0.0395)	0.0999 (0.0338)	0.1856 (0.1321)	0.2703 (0.1146)	0.3102 (0.0539)	0.3012 (0.0422)	0.229 (0.0608)	0.2955 (0.0694)	0.3296 (0.0986)	0.3477 (0.0901)	0.4195 (0.1048)	0.3687 (0.0688)	0.2943 (0.0745)	0.3293 (0.0972)	0.3312 (0.084)	0.2306 (0.0387)
	Right hemisphere	Fourier power monotonically increasing	0.2583 (0.0475)	0.3059 (0.0619)	0.3003 (0.063)	0.1952 (0.0311)	0.0935 (0.0193)	0.0576 (0.0088)	0.066 (0.0153)	0.0615 (0.0197)	0.0558 (0.0074)	0.0432 (0.0064)	0.0482 (0.0037)	0.0666 (0.0234)	0.0828 (0.0231)	0.0698 (0.0293)	0.0431 (0.0151)	0.0736 (0.0168)	0.0641 (0.0231)	0.0812 (0.0197)	0.0992 (0.0374)	0.1051 (0.044)	0.1066 (0.0317)	0.0526 (0.0054)	0.0586 (0.0067)	0.0675 (0.0242)	0.0725 (0.0203)	0.0746 (0.0209)	0.0403 (0.0109)	0.0804 (0.0384)	0.0864 (0.0351)	0.0774 (0.0284)	0.0413 (0.0113)	0.0331 (0.0109)	0.0274 (0.0118)	0.0829 (0.0484)
		Numerosity tuned	Undefined (Undefined)	0.0595 (0)	0.1559 (0)	0.1746 (0.0595)	0.0928 (0.0128)	0.2571 (0.0841)	0.2398 (0.069)	0.2278 (0.0835)	0.237 (0.0571)	0.2768 (0.1351)	0.3071 (0.0938)	0.3173 (0.0547)	0.3211 (0.0585)	0.2412 (0.1018)	0.2793 (0.104)	0.2487 (0.0701)	0.2178 (0.0311)	0.1245 (0.0331)	0.1018 (0.0332)	0.097 (0.0192)	0.2069 (0.0483)	0.0534 (0.0205)	0.2699 (0.0741)	0.2702 (0.1004)	0.2338 (0.0572)	0.2153 (0.0693)	0.3235 (0.1052)	0.3517 (0.0991)	0.3504 (0.094)	0.1979 (0.0807)	0.2321 (0.086)	0.1132 (0.0377)	0.208 (0.099)	0.1838 (0.0585)
Model fit variance explained individual measurements for numerosity and aggregate Fourier power response models, for each participant (odd and evens scans) by each visual field map hemisphere at eccentricities below 1° and between 2° and 5.5°.
				Visual field maps
				eccentricity ≤ 1°																																		2° ≥ eccentricity ≤ 5.5°
				V1		V2		V3		LO1		LO2		TO1		TO2		V3AB		IPS0		IPS1		IPS2		IPS3		IPS4		IPS5		sPCS1		sPCS2		iPCS		V1		V2		V3		LO1		LO2		TO1
		Model	Participant	Odd scans	Even scans	Odd scans	Even scans	Odd scans	Even scans	Odd scans	Even scans	Odd scans	Even scans	Odd scans	Even scans	Odd scans	Even scans	Odd scans	Even scans	Odd scans	Even scans	Odd scans	Even scans	Odd scans	Even scans	Odd scans	Even scans	Odd scans	Even scans	Odd scans	Even scans	Odd scans	Even scans	Odd scans	Even scans	Odd scans	Even scans	Odd scans	Even scans	Odd scans	Even scans	Odd scans	Even scans	Odd scans	Even scans	Odd scans	Even scans	Odd scans	Even scans
Response model fit (R²)	Left hemisphere	Fourier power monotonically increasing	P01	0.1702	0.205	0.2223	0.29	0.2428	0.2621	0.1731	0.2407	0.1186	0.1711	0.1838	0.1338	0.0804	0.0678	0.1026	0.1818	0.0788	0.0411	0.0578	0.0606	0.1328	0.0827	0.0822	0.1347	0.1619	0.1919	0.1297	0.0706	0.1607	0.0211	0.1169	0.0512	0.0968	0.1184	0.1241	0.1235	0.0964	0.094	0.0731	0.0591	0.1209	0.1181	0.0615	0.0345	0.1599	0.1319
			P02	0.1413	0.1915	0.11	0.1212	0.2357	0.2578	0.1375	0.1686	0.0605	0.1151	0.1109	0.1681	0.0696	0.0919	0.1033	0.0898	0.0469	0.0787	0.0321	0.0398	0.0205	0.0465	0.0623	0.1162	0.035	0.0577	0.3217	0.0719	0.0845	0.1241	0.1786	0.2784	0.044	0.0877	0.059	0.0796	0.0569	0.0919	0.0942	0.1296	0.0602	0.0874	0.0982	0.1313	0.0824	0.1005
			P03	0.2989	0.2659	0.3527	0.3472	0.2512	0.2597	0.1985	0.1958	0.1065	0.1211	0.0715	0.0804	0.0508	0.0489	0.0685	0.082	0.0517	0.0594	0.0497	0.1074	0.0782	0.1049	0.0917	0.1227	0.1118	0.1582	0.109	0.1505	0.0398	0.0669	0.1307	0.1539	0.0313	0.0584	0.0594	0.0461	0.0895	0.0793	0.0861	0.0798	0.1317	0.1306	0.0992	0.1081	0.1137	0.0903
			P04	0.1857	0.2319	0.2021	0.2551	0.158	0.1909	0.1282	0.1896	0.1165	0.1304	0.0986	0.1048	0.059	0.0304	0.0372	0.0434	0.0376	0.0514	0.046	0.0448	0.0566	0.0389	0.0485	0.0214	0.06	0.0666	0.0394	0.0462	0.038	0.0292	0.0305	0.0413	0.0669	0.0304	0.0479	0.0443	0.0471	0.0568	0.0548	0.0946	0.0505	0.0822	0.0826	0.0689	0.0799	0.0747
			P05	0.2051	0.1968	0.3514	0.3362	0.3572	0.347	0.2498	0.2471	0.0831	0.0922	0.0523	0.064	0.062	0.0741	0.0781	0.099	0.0885	0.1077	0.0623	0.0496	0.0557	0.0576	0.115	0.1629	0.0515	0.0649	0.0652	0.0874	0.1706	0.1763	0.0515	0.0788	0.0641	0.0694	0.1089	0.1102	0.1206	0.1224	0.1159	0.1076	0.1442	0.1343	0.0653	0.048	0.0673	0.0732
		Numerosity tuned	P01	0.0548	Undefined	Undefined	Undefined	Undefined	Undefined	0.0451	Undefined	0.1962	0.1436	0.4332	0.3184	0.2783	0.1972	0.4596	0.2827	0.459	0.1721	0.4207	0.3027	0.6631	0.4001	0.577	0.4809	0.6617	0.4726	0.5518	0.2043	0.5396	0.4004	0.4246	0.3799	0.4001	0.2299	0.1014	0.121	0.1693	0.1464	0.1838	0.1168	0.441	0.149	0.4182	0.0534	0.4625	0.3166
			P02	Undefined	Undefined	Undefined	0.0214	Undefined	Undefined	0.0344	0.1316	Undefined	Undefined	Undefined	0.3403	0.2168	0.3281	0.2925	0.2048	0.2039	0.2697	0.2045	0.2094	0.3666	0.5059	0.4137	0.301	0.3578	0.3954	0.4941	0.4341	0.245	0.312	0.3275	0.3404	0.2493	0.3638	0.0491	0.0767	0.0545	0.0731	0.2215	0.053	0.0504	0.1657	Undefined	Undefined	Undefined	0.1298
			P03	Undefined	Undefined	Undefined	0.1188	Undefined	0.0313	0.1067	0.1391	0.3065	0.3333	0.2716	0.3288	0.2007	0.2226	0.1855	0.197	0.2999	0.3049	0.1996	0.3153	0.2714	0.3279	0.3325	0.3684	0.2924	0.3403	0.2817	0.4093	0.1782	0.2949	0.1991	0.2766	0.1154	0.1538	0.0821	0.0846	0.0293	0.084	0.0749	0.1454	0.0778	0.0458	0.3061	0.3395	0.2533	0.3458
			P04	Undefined	Undefined	Undefined	0.1555	Undefined	0.1097	0.1383	0.2005	0.1221	0.1783	0.3595	0.2939	0.1519	0.1348	0.2452	0.225	0.2288	0.2234	0.2033	0.1885	0.2475	0.1951	0.1413	0.1252	0.3401	0.2345	0.2677	0.2552	0.2044	0.1481	0.1255	0.1101	0.1694	0.1214	0.0927	0.075	0.0746	0.0696	0.0687	0.0561	Undefined	0.0313	0.158	0.1126	0.1704	0.1488
			P05	Undefined	Undefined	Undefined	Undefined	Undefined	Undefined	0.133	0.1642	0.2587	0.1973	0.3818	0.3812	0.3846	0.4108	0.2294	0.2492	0.1903	0.2819	0.443	0.4144	0.3929	0.175	0.5099	0.5172	0.4488	0.4907	0.2546	0.2726	0.4834	0.4171	0.4383	0.4551	0.3926	0.1839	0.1753	0.0878	0.111	0.0654	0.1012	0.1252	0.0556	0.1036	0.0633	0.1024	0.2789	0.2953
	Right hemisphere	Fourier power monotonically increasing	P01	0.1355	0.2501	0.1537	0.2625	0.143	0.2158	0.1117	0.1528	0.0544	0.1486	0.0682	0.0357	0.1957	0.0741	0.1078	0.0544	0.0915	0.0354	0.0835	0.0498	0.0795	0.0273	0.0593	0.0362	0.1321	0.1204	0.0997	0.047	0.0532	0.0291	0.1263	0.0347	0.1059	0.0501	0.1207	0.1264	0.0781	0.0649	0.0611	0.059	0.1149	0.0987	0.0636	0.0862	0.0829	0.0367
			P02	0.1167	0.121	0.1407	0.1384	0.156	0.1483	0.0934	0.0996	0.0527	0.064	0.064	0.0284	0.0265	0.0416	0.0785	0.0423	0.1516	0.0793	0.035	0.0653	0.071	0.0673	0.0811	0.0718	0.0648	0.0393	0.033	0.0638	0.0638	0.1329	0.0795	0.1351	0.1404	0.1538	0.0424	0.0509	0.0465	0.0882	0.056	0.0741	0.0558	0.0419	0.046	0.0538	0.0396	0.0447
			P03	0.3165	0.3367	0.3582	0.3733	0.3513	0.3769	0.1972	0.2303	0.0656	0.0712	0.0864	0.0767	0.0442	0.0598	0.0519	0.0663	0.0476	0.0687	0.0373	0.0569	0.0483	0.0657	0.0772	0.1193	0.0878	0.1221	0.1305	0.1523	0.0549	0.0862	0.0652	0.084	0.0477	0.0645	0.0612	0.0508	0.0915	0.0789	0.1076	0.0865	0.0832	0.084	0.0472	0.0641	0.0704	0.0591
			P04	0.1818	0.247	0.1843	0.2339	0.1507	0.2147	0.1134	0.1696	0.1022	0.129	0.0646	0.0804	0.051	0.0543	0.0313	0.0462	0.0461	0.0425	0.0357	0.0598	0.0414	0.0366	0.0425	0.0291	0.0452	0.0516	0.0222	0.0345	0.0208	0.0267	0.0431	0.0363	0.0715	0.0303	0.0493	0.0613	0.0348	0.0468	0.0456	0.0588	0.0505	0.0673	0.0667	0.0838	0.0529	0.0717
			P05	0.3241	0.2936	0.4069	0.387	0.3641	0.3586	0.1907	0.2001	0.0777	0.0866	0.0447	0.0527	0.0893	0.0986	0.0614	0.0726	0.0569	0.041	0.0352	0.0281	0.0446	0.063	0.0848	0.1025	0.0614	0.0718	0.0603	0.0574	0.0268	0.0549	0.0741	0.1127	0.0851	0.0504	0.1079	0.1015	0.1708	0.1716	0.1761	0.1776	0.1374	0.1214	0.057	0.0458	0.0493	0.0654
		Numerosity tuned	P01	Undefined	Undefined	Undefined	0.0432	0.0479	0.1093	0.2758	0.082	Undefined	0.121	0.3943	0.1745	0.3638	0.2661	0.3891	0.1046	0.3709	0.1166	0.545	Undefined	0.3974	0.0892	0.496	0.2531	0.4549	0.2823	0.2177	0.1243	0.4136	0.2029	0.2982	0.1457	0.3277	0.1088	0.0674	0.1116	0.0992	0.0825	0.115	0.0678	0.3393	0.048	0.3527	0.0622	0.3777	0.1377
			P02	Undefined	Undefined	Undefined	Undefined	Undefined	Undefined	0.2164	0.1404	0.1686	Undefined	0.377	0.3395	0.2867	0.3154	0.4137	0.4098	0.3285	0.4241	0.249	0.3235	0.3803	0.3875	0.3775	0.3754	0.3335	0.3251	0.4727	0.463	0.2224	Undefined	0.3063	0.4609	0.2217	0.3121	0.0985	0.1199	Undefined	0.0896	0.0812	0.0595	Undefined	0.1065	0.0838	Undefined	0.3201	0.3083
			P03	Undefined	Undefined	Undefined	Undefined	0.1657	Undefined	0.1474	0.2037	0.1043	0.1293	0.1148	0.0915	0.0737	0.1772	0.0845	0.1631	0.1946	0.198	0.1534	0.1742	0.1953	0.2513	0.2333	0.2701	0.2455	0.2839	0.2182	0.3027	0.2094	0.2223	0.149	0.176	0.1223	0.1885	0.0805	0.1022	0.1219	0.1167	0.1076	0.096	0.0588	0.1459	0.0686	0.0814	0.1633	0.1224
			P04	Undefined	0.065	0.0209	0.1242	Undefined	0.1043	0.0326	0.1238	0.0542	0.1417	0.0708	0.1062	0.1044	0.1216	0.0651	0.0675	0.1673	0.1587	0.09	0.0671	0.1376	0.1331	0.1684	0.1621	0.1857	0.1959	0.1386	0.0641	0.1082	0.1193	0.1269	0.1281	0.1786	0.1575	0.1098	0.0791	0.0708	0.0485	0.1545	0.0666	Undefined	0.1417	Undefined	0.5584	0.2324	0.1951
			P05	Undefined	Undefined	Undefined	Undefined	Undefined	Undefined	0.2603	Undefined	Undefined	0.078	0.2991	0.2733	0.3656	0.2537	0.1684	0.2357	0.1355	0.1032	Undefined	0.0589	0.4692	0.5173	0.4743	0.336	Undefined	0.1323	Undefined	0.1608	0.5759	0.5151	0.2281	0.2432	0.25	0.2459	0.1669	0.1288	0.1575	0.1488	0.0623	0.1	0.098	Undefined	0.1523	Undefined	0.4059	0.3821
[truncated: 22 more columns]

## Sheet: Fig. 3
Panel c
Line plots of mean (standard deviation) aggregate Fourier power for each stimulus configuration and its straightforward relationship to numerosity.
			Numerosity
			1	2	3	4	5	6	7	20
Stimulus configuration	First harmonic	Constant area	0.9876 (0.0023)	1.2539 (0.0026)	1.5442 (0.0034)	1.7435 (0.0355)	1.9447 (0.0273)	2.1218 (0.0202)	2.2734 (0.021)	3.6814 (0.0258)
		Constant item size	0.9805 (0.0025)	1.2487 (0.0029)	1.5443 (0.0035)	1.7441 (0.0403)	1.9565 (0.0202)	2.1298 (0.0289)	2.2878 (0.027)	3.6641 (0.0429)
		Constant perimeter	0.9936 (0.0019)	1.2647 (0.004)	1.5555 (0.0032)	1.709 (0.0579)	1.9605 (0.0376)	2.1162 (0.0446)	2.2621 (0.052)	3.6782 (0.0279)
		High density	0.9877 (0.002)	1.2524 (0.0032)	1.5441 (0.0041)	1.7181 (0.0545)	1.9329 (0.0332)	2.0918 (0.0372)	2.2336 (0.0425)	3.5609 (0.04)
	Second harmonic	Constant area	0.4846 (0.0016)	0.6036 (0.0035)	0.7263 (0.0052)	0.814 (0.0146)	0.8849 (0.0157)	0.9616 (0.007)	1.002 (0.0214)	Undefined
		Constant item size	0.4612 (0.0051)	0.5877 (0.0047)	0.7272 (0.0051)	0.8309 (0.0118)	0.9261 (0.0081)	1.0101 (0.0112)	1.0922 (0.0109)	1.831 (0.014)
		Constant perimeter	0.4942 (0.0009)	0.6352 (0.0027)	0.8102 (0.1453)	0.8711 (0.0246)	0.9681 (0.0125)	1.0417 (0.0151)	1.1035 (0.0221)	Undefined
		High density	0.4847 (0.0015)	0.602 (0.004)	0.7263 (0.0051)	0.814 (0.0187)	0.8887 (0.0175)	0.9631 (0.0132)	1.0003 (0.0241)	Undefined
Raw data underlying means (standard deviation) of aggregate Fourier power for each stimulus configuration, without power normalization
		Numerosity											Numerosity											Numerosity											Numerosity
Stimulus	Harmonic	1	2	3	4	5	6	7	20		Stimulus	Harmonic	1	2	3	4	5	6	7	20		Stimulus	Harmonic	1	2	3	4	5	6	7	20		Stimulus	Harmonic	1	2	3	4	5	6	7	20
Constant area	First harmonic	0.8246	1.0454	1.2904	1.4109	1.6326	1.7795	1.8881	3.0629		Constant item size	First harmonic	0.829	1.0568	1.294	1.422	1.6619	1.7694	1.7962	3.0848		Constant perimeter	First harmonic	0.8122	1.0417	1.2881	1.4726	1.623	1.7459	1.9168	3.1075		High density	First harmonic	0.8243	1.045	1.2889	1.4661	1.5178	1.745	1.9097	3.0018
		0.825	1.0468	1.2881	1.447	1.6363	1.7781	1.8968	3.0472				0.829	1.0565	1.3021	1.4204	1.651	1.6588	1.9181	3.0776				0.8165	1.0413	1.2892	1.4381	1.645	1.7596	1.881	3.057				0.8248	1.0448	1.2796	1.4215	1.6289	1.7684	1.8762	3.0222
		0.8243	1.0458	1.2896	1.4677	1.6327	1.7745	1.9155	3.1155				0.829	1.0591	1.2996	1.4343	1.6613	1.7966	1.91	3.0759				0.8167	1.0419	1.2913	1.3591	1.6373	1.7893	1.9144	3.045				0.8245	1.0444	1.2884	1.4722	1.5203	1.7619	1.8174	2.9717
		0.8243	1.0477	1.2873	1.4576	1.6371	1.78	1.8813	3.0651				0.8293	1.0552	1.3015	1.4729	1.6033	1.7493	1.9142	3.0506				0.8191	1.0419	1.2875	1.4729	1.5965	1.7652	1.8902	3.0715				0.8243	1.0463	1.2885	1.4526	1.6321	1.7498	1.8274	3.0155
		0.8243	1.0449	1.2888	1.4681	1.6267	1.7766	1.873	3.0546				0.8289	1.0475	1.3013	1.4417	1.6497	1.6255	1.8965	3.0863				0.8138	1.0435	1.2881	1.4745	1.6442	1.7967	1.8958	3.0278				0.8241	1.046	1.2879	1.4678	1.5783	1.7132	1.8276	2.968
		0.8246	1.0392	1.2897	1.3285	1.621	1.781	1.9001	3.0325				0.8292	1.0542	1.2991	1.4042	1.6602	1.7646	1.8899	3.0825				0.819	1.0364	1.2883	1.4743	1.642	1.7329	1.8961	2.9769				0.8179	1.046	1.2899	1.466	1.5956	1.7171	1.8829	2.9767
		0.8244	1.046	1.2893	1.4664	1.6331	1.7772	1.8861	3.0487				0.8292	1.056	1.301	1.3528	1.6327	1.7958	1.8871	3.0495				0.8173	1.0427	1.287	1.475	1.6437	1.7667	1.8444	3.1329				0.8248	1.0443	1.2877	1.339	1.6378	1.749	1.8711	2.9286
		0.8243	1.0473	1.2785	1.3398	1.6361	1.7648	1.8958	3.0697				0.8291	1.0545	1.2967	1.4526	1.6604	1.7985	1.8763	3.052				0.8186	1.0413	1.2885	1.4731	1.6356	1.7789	1.9352	3.0509				0.8179	1.0461	1.2882	1.4348	1.5919	1.7734	1.8567	2.9603
		0.8175	1.0466	1.2908	1.4697	1.6357	1.7642	1.9193	3.0648				0.8291	1.0581	1.2977	1.4551	1.6577	1.7626	1.948	3.0659				0.8189	1.0412	1.2884	1.472	1.6447	1.7786	1.9329	3.0466				0.8242	1.0456	1.2907	1.35	1.6037	1.6563	1.8426	2.9767
		0.8243	1.0459	1.2895	1.472	1.6223	1.7638	1.9055	3.0802				0.8291	1.057	1.2943	1.4425	1.6232	1.7848	1.9015	3.0932				0.8173	1.0426	1.2877	1.4692	1.6319	1.7808	1.9143	3.0788				0.8243	1.0455	1.2903	1.3662	1.6227	1.7736	1.878	2.9685
		0.8243	1.0477	1.2885	1.4667	1.6351	1.7718	1.8993	3.0896				0.8291	1.0556	1.2984	1.4246	1.6543	1.7682	1.8894	3.055				0.8129	1.0405	1.2892	1.4618	1.612	1.727	1.9125	3.0624				0.8239	1.0446	1.2779	1.4757	1.6004	1.7753	1.8989	3.0111
		0.8243	1.046	1.2896	1.4691	1.6357	1.7797	1.8773	3.0871				0.8291	1.0541	1.2976	1.4728	1.655	1.7719	1.929	3.0642				0.817	1.0419	1.2869	1.4761	1.6015	1.7851	1.8873	3.0806				0.8246	1.0464	1.2883	1.4815	1.6112	1.7586	1.9014	2.9864
		0.8242	1.0457	1.2868	1.4678	1.6172	1.7727	1.8877	3.1025				0.8229	1.0611	1.2955	1.3974	1.6632	1.7568	1.8604	3.0663				0.8193	1.0422	1.2892	1.4753	1.6289	1.7571	1.8751	3.0804				0.8249	1.0457	1.2874	1.4522	1.619	1.7507	1.8758	2.9492
		0.8243	1.0457	1.2874	1.4475	1.63	1.7772	1.9047	3.1156				0.8292	1.0586	1.2954	1.3744	1.6341	1.7662	1.8923	3.0564				0.8196	1.042	1.2896	1.4721	1.5783	1.7741	1.9144	3.039				0.8244	1.0445	1.2783	1.4611	1.6452	1.7733	1.9185	2.9448
		0.8244	1.0454	1.2799	1.4699	1.6331	1.7671	1.9062	3.0783				0.829	1.0547	1.2922	1.3697	1.6556	1.7776	1.9033	3.0629				0.8185	1.0429	1.2895	1.4701	1.6355	1.8048	1.9112	3.0407				0.8243	1.0449	1.2896	1.4326	1.5839	1.7401	1.8793	2.9881
		0.8244	1.0459	1.2891	1.4695	1.6414	1.7791	1.9013	3.0607				0.8293	1.055	1.2977	1.4599	1.661	1.7944	1.8668	3.0826				0.8112	1.0417	1.2889	1.4709	1.6135	1.7995	1.9119	3.0263				0.8242	1.0466	1.287	1.4698	1.6182	1.7386	1.8259	2.9465
		0.8242	1.0466	1.2879	1.468	1.6272	1.7777	1.9016	3.0862				0.8295	1.0499	1.2966	1.4643	1.6348	1.8044	1.934	3.0722				0.8207	1.0407	1.291	1.3626	1.5884	1.8007	1.9024	3.072				0.8241	1.0359	1.2884	1.4446	1.6104	1.7218	1.8651	2.9951
		0.8242	1.0466	1.2873	1.4695	1.6385	1.7761	1.8848	3.076				0.829	1.0541	1.2973	1.385	1.654	1.8024	1.7909	3.0978				0.8172	1.0412	1.288	1.473	1.6132	1.7855	1.895	2.968				0.8241	1.0475	1.29	1.3751	1.6336	1.7373	1.8343	2.9704
		0.8239	1.047	1.2887	1.4657	1.6299	1.778	1.8677	3.0744				0.8291	1.0568	1.2932	1.3575	1.6419	1.7653	1.9097	3.0706				0.8165	1.0425	1.2887	1.446	1.6334	1.8008	1.879	3.0213				0.8243	1.0453	1.2867	1.436	1.6353	1.7378	1.8841	3.0328
		0.8182	1.0482	1.2895	1.4722	1.6205	1.7789	1.9167	3.0822				0.8294	1.0548	1.2942	1.3501	1.5857	1.7348	1.8114	3.0537				0.8138	1.0424	1.2881	1.4627	1.6423	1.748	1.917	3.1067				0.8242	1.0456	1.2888	1.4778	1.5942	1.6695	1.875	2.9702
		0.8248	1.0458	1.2884	1.4699	1.6115	1.7834	1.8566	3.0648				0.829	1.0557	1.2996	1.4919	1.6637	1.7416	1.7736	3.0528				0.8162	1.0426	1.2868	1.4724	1.6063	1.7874	1.9147	3.0441				0.8243	1.0464	1.2931	1.4653	1.6275	1.7467	1.8554	2.9441
		0.8243	1.0462	1.2881	1.4079	1.6414	1.7415	1.8972	3.0434				0.8291	1.0536	1.2993	1.4469	1.6528	1.7938	1.8834	3.0912				0.8135	1.0439	1.29	1.4136	1.6354	1.7874	1.9057	3.0102				0.8243	1.0465	1.2845	1.3622	1.5358	1.7668	1.8718	2.9765
		0.8248	1.0379	1.2889	1.4611	1.6356	1.7787	1.8939	3.0467				0.8293	1.0537	1.2967	1.429	1.6188	1.6995	1.9167	3.0834				0.8185	1.0427	1.2905	1.4722	1.6428	1.7445	1.8955	3.0393				0.8243	1.0467	1.2914	1.4664	1.6361	1.7052	1.8457	3.0048
		0.8241	1.0461	1.2898	1.4667	1.6263	1.7827	1.9045	3.0658				0.8291	1.0544	1.2991	1.4232	1.6422	1.7767	1.8901	3.0723				0.8177	1.0417	1.2912	1.3914	1.6404	1.78	1.912	3.1098				0.8241	1.0462	1.2798	1.4248	1.5554	1.7283	1.9048	2.9351
		0.8248	1.0456	1.2898	1.469	1.6319	1.7732	1.9088	3.1053				0.8291	1.0545	1.3007	1.36	1.6202	1.6419	1.9283	3.0699				0.8204	1.0415	1.2897	1.4757	1.6435	1.7821	1.9255	3.016				0.8238	1.0373	1.2884	1.4512	1.6337	1.7341	1.7582	3.0096
		0.8244	1.0378	1.2891	1.4681	1.6131	1.7613	1.905	3.0799				0.8291	1.0578	1.299	1.4862	1.5722	1.7186	1.9086	3.0672				0.82	1.0428	1.288	1.4739	1.6476	1.7098	1.9195	2.9635				0.8243	1.0445	1.2905	1.47	1.6351	1.6743	1.8931	2.9656
		0.8243	1.0476	1.2882	1.4675	1.6312	1.788	1.8897	3.1077				0.829	1.0553	1.2956	1.3936	1.6431	1.7928	1.9337	3.0618				0.8185	1.0407	1.2898	1.4733	1.6491	1.789	1.8809	3.0235				0.8244	1.0442	1.2854	1.3775	1.6228	1.7691	1.8764	3.0056
		0.8246	1.0466	1.2899	1.4697	1.6325	1.7822	1.9051	3.085				0.8294	1.0455	1.2985	1.3655	1.6335	1.7432	1.7955	3.065				0.8187	1.042	1.2876	1.4715	1.6101	1.7694	1.9412	3.1477				0.8242	1.0459	1.28	1.3506	1.6211	1.7514	1.8959	2.9877
		0.8246	1.0472	1.2767	1.4576	1.6369	1.7779	1.9109	3.0769				0.8293	1.0558	1.2978	1.3837	1.6295	1.7664	1.901	3.0702				0.8198	1.041	1.281	1.4717	1.6416	1.7976	1.9147	2.9675				0.8243	1.0459	1.2901	1.4644	1.6022	1.7718	1.8829	2.9027
		0.8244	1.0381	1.2874	1.471	1.635	1.743	1.9016	3.073				0.8225	1.0614	1.298	1.461	1.6022	1.7519	1.8944	3.0132				0.8182	1.043	1.2884	1.4154	1.6402	1.7561	1.9259	3.0876				0.8243	1.0448	1.2876	1.4678	1.6113	1.7711	1.8966	3.0131
		0.8243	1.0465	1.2876	1.4687	1.6334	1.711	1.9053	3.0755				0.8292	1.0564	1.2983	1.426	1.6546	1.7712	1.8558	3.0649				0.8187	1.0428	1.2883	1.3936	1.645	1.7858	1.9104	3.1044				0.8244	1.0445	1.2902	1.4656	1.6313	1.7622	1.84	3.0519
		0.825	1.048	1.2896	1.4408	1.64	1.7695	1.8929	3.0578				0.829	1.0536	1.2974	1.3994	1.6636	1.7554	1.9163	3.0821				0.8186	1.0401	1.2788	1.4502	1.6456	1.7641	1.9127	3.086				0.8244	1.045	1.28	1.3303	1.5891	1.7369	1.8291	2.984
		0.8243	1.0451	1.2904	1.4657	1.6328	1.7619	1.9105	3.0735				0.8294	1.0537	1.2972	1.4828	1.6375	1.7937	1.8911	3.0801				0.8188	1.0432	1.2893	1.4752	1.6431	1.7512	1.8997	3.0297				0.8248	1.0453	1.2888	1.396	1.6301	1.7659	1.8663	2.9663
		0.8246	1.0475	1.2894	1.4696	1.6152	1.7785	1.9121	3.0533				0.8294	1.055	1.298	1.3588	1.5961	1.8052	1.9054	3.0689				0.8187	1.0432	1.2882	1.4391	1.643	1.7792	1.8999	3.0325				0.8239	1.0454	1.2906	1.4281	1.6285	1.7166	1.9118	3.019
		0.8239	1.0454	1.2869	1.4572	1.6343	1.7645	1.8037	3.0688				0.8291	1.0477	1.2993	1.465	1.6337	1.8202	1.882	3.0947				0.8184	1.0408	1.2889	1.4724	1.6062	1.8097	1.8652	3.073				0.8249	1.0464	1.2791	1.3561	1.6017	1.7327	1.8629	3.0159
		0.824	1.0465	1.2883	1.4702	1.4711	1.7453	1.878	3.0699				0.8293	1.0546	1.2966	1.3821	1.6496	1.7513	1.9131	3.0484				0.8181	1.0432	1.2878	1.4729	1.6273	1.7798	1.8907	3.0806				0.825	1.0446	1.2884	1.4396	1.6328	1.7542	1.8685	3.0052
		0.8247	1.0457	1.2892	1.4545	1.5877	1.778	1.8883	3.1166				0.8293	1.0456	1.2996	1.3492	1.6171	1.7979	1.8995	3.0446				0.8186	1.0417	1.2904	1.4604	1.6421	1.7661	1.9199	3.0705				0.8246	1.0365	1.2872	1.4105	1.6069	1.7583	1.8484	2.9835
		0.8243	1.0463	1.2892	1.3855	1.5902	1.7701	1.9249	3.0747				0.8291	1.054	1.2999	1.3909	1.6562	1.7652	1.9204	3.0615				0.8188	1.0442	1.2874	1.4749	1.6442	1.7923	1.8675	2.9671				0.8251	1.0474	1.2891	1.3705	1.5955	1.707	1.8456	2.9831
		0.8245	1.0465	1.2887	1.4522	1.6216	1.7745	1.8916	3.0398				0.8294	1.0559	1.2892	1.4582	1.5943	1.8059	1.9176	3.1184				0.8198	1.0414	1.2903	1.3982	1.6188	1.7645	1.9114	3.0433				0.8244	1.0445	1.2891	1.3305	1.6271	1.7442	1.8078	2.9745
		0.8245	1.0459	1.2889	1.4689	1.6318	1.7774	1.8962	3.034				0.8292	1.0459	1.2988	1.485	1.6078	1.796	1.8577	3.0596				0.8178	1.0436	1.2789	1.3939	1.6451	1.7939	1.9238	3.0748				0.8179	1.0451	1.2876	1.4711	1.6068	1.71	1.9053	2.9518
		0.825	1.0464	1.2885	1.469	1.6291	1.7677	1.9085	3.0832				0.8294	1.0545	1.2952	1.493	1.6152	1.7762	1.9304	3.0105				0.8206	1.0429	1.2869	1.4703	1.6454	1.7538	1.9322	3.0566				0.824	1.0448	1.2897	1.3798	1.6328	1.7555	1.9027	2.9964
		0.8243	1.0474	1.288	1.4677	1.6278	1.7787	1.8696	3.0772				0.8291	1.0545	1.299	1.4207	1.6515	1.7463	1.9202	3.0964				0.8185	1.0421	1.2898	1.4711	1.598	1.7893	1.9102	3.1316				0.8241	1.0456	1.2889	1.4606	1.5572	1.7612	1.907	2.9397
		0.8178	1.045	1.2884	1.466	1.6138	1.7791	1.9	3.049				0.829	1.0598	1.2971	1.3956	1.6624	1.7665	1.8827	3.0792				0.8205	1.0433	1.2777	1.4722	1.6203	1.788	1.9163	3.0588				0.8243	1.0376	1.291	1.4535	1.5818	1.7736	1.8396	2.957
		0.8241	1.0465	1.2884	1.4658	1.6355	1.7486	1.8937	3.0878				0.829	1.0574	1.3003	1.405	1.6375	1.7971	1.8492	3.0558				0.8167	1.0424	1.2886	1.4015	1.6413	1.774	1.9241	3.0539				0.8241	1.0459	1.2884	1.4355	1.6291	1.7998	1.8485	3.0459
		0.8244	1.0468	1.289	1.4201	1.619	1.781	1.9037	3.0734				0.8291	1.0539	1.2981	1.359	1.6532	1.753	1.8803	3.0853				0.8172	1.033	1.2872	1.4325	1.6416	1.7994	1.9165	3.0817				0.8242	1.0456	1.2907	1.467	1.626	1.7804	1.9002	2.9355
		0.8247	1.0464	1.2884	1.4694	1.5635	1.7381	1.9089	3.0541				0.829	1.051	1.297	1.4845	1.6578	1.8222	1.7658	3.041				0.8136	1.0432	1.29	1.472	1.5771	1.8005	1.9139	3.0305				0.825	1.0361	1.2881	1.3591	1.6239	1.7886	1.8852	3.0256
		0.8243	1.0463	1.2878	1.47	1.6349	1.7805	1.912	3.0637				0.8294	1.0549	1.3002	1.4457	1.6465	1.7761	1.8935	3.0648				0.817	1.0421	1.2883	1.4571	1.6324	1.7672	1.9069	3.1444				0.8244	1.0447	1.2875	1.4762	1.6226	1.7281	1.8755	2.9852
		0.8243	1.0454	1.2889	1.4679	1.6191	1.769	1.8742	3.0832				0.8291	1.0574	1.2973	1.4155	1.4916	1.7644	1.8957	3.0612				0.8174	1.0408	1.2877	1.4728	1.6093	1.7929	1.9358	3.0851				0.8243	1.0377	1.2929	1.4737	1.6194	1.7178	1.8786	3.0203
		0.8179	1.0449	1.2895	1.4069	1.5852	1.7815	1.892	3.1086				0.8292	1.0533	1.2991	1.3836	1.6588	1.8043	1.8951	3.0763				0.8199	1.0407	1.2891	1.4721	1.6312	1.8007	1.9395	3.0427				0.8243	1.045	1.2893	1.4524	1.5598	1.74	1.8908	3.0022
		0.8242	1.0469	1.2867	1.471	1.6327	1.7732	1.9053	3.042				0.8293	1.0535	1.3009	1.4851	1.658	1.7917	1.8899	3.1072				0.8208	1.043	1.2872	1.4718	1.6302	1.7826	1.9147	3.0337				0.8245	1.045	1.2891	1.3694	1.5987	1.6388	1.8134	3.0113
		0.8245	1.0449	1.2878	1.4114	1.6321	1.7787	1.8841	3.0703				0.8292	1.059	1.3006	1.4777	1.6406	1.8039	1.9294	3.058				0.8178	1.0342	1.289	1.4738	1.6086	1.7879	1.8952	3.0322				0.8245	1.0453	1.2891	1.3339	1.6332	1.7643	1.8807	2.9596
		0.8241	1.0479	1.2909	1.4665	1.6104	1.7762	1.8915	3.0893				0.8293	1.0557	1.2958	1.4721	1.6575	1.7747	1.9307	3.0678				0.8187	1.0433	1.2884	1.3815	1.6426	1.7743	1.93	3.0768				0.8239	1.0454	1.279	1.4704	1.5848	1.7741	1.7569	2.9695
		0.8243	1.0465	1.2873	1.4609	1.6324	1.7699	1.9095	3.07				0.8227	1.0552	1.2978	1.3979	1.6001	1.795	1.9173	3.0927				0.8178	1.0334	1.29	1.4653	1.5931	1.7702	1.9218	3.0593				0.8243	1.0447	1.2882	1.3321	1.5999	1.756	1.8498	2.9775
		0.8243	1.0458	1.2876	1.3955	1.6113	1.7768	1.8953	3.1165				0.8291	1.0586	1.2942	1.4167	1.6567	1.7221	1.8932	3.0312				0.82	1.0417	1.2908	1.4606	1.6253	1.75	1.9332	3.0887				0.8243	1.0459	1.2908	1.4684	1.5722	1.7767	1.8438	3.0085
		0.8241	1.0471	1.29	1.4716	1.6041	1.7777	1.9035	3.0665				0.829	1.0557	1.2974	1.4539	1.6557	1.7562	1.8746	3.0764				0.8167	1.0414	1.2896	1.4718	1.6424	1.7614	1.9168	3.0766				0.8247	1.0458	1.289	1.4698	1.6187	1.7412	1.8958	3.0021
		0.8243	1.0471	1.288	1.4582	1.5671	1.777	1.9106	3.0985				0.829	1.0537	1.2921	1.483	1.6619	1.638	1.811	3.0883				0.818	1.0413	1.2794	1.4639	1.6453	1.7936	1.9278	3.0546				0.8245	1.0462	1.2875	1.4745	1.6272	1.7569	1.8114	2.9859
		0.8241	1.047	1.2875	1.4659	1.6345	1.7767	1.9035	3.0635				0.8291	1.0454	1.2948	1.3672	1.6586	1.7466	1.8972	3.0971				0.8186	1.042	1.2896	1.476	1.6462	1.7707	1.8857	3.0686				0.8239	1.0448	1.2881	1.4593	1.5421	1.7986	1.8609	2.9438
		0.8184	1.0463	1.291	1.4536	1.6366	1.7796	1.8993	3.062				0.8292	1.0563	1.2973	1.4876	1.6388	1.777	1.7871	3.0776				0.821	1.044	1.2783	1.4743	1.5969	1.7915	1.9144	3.06				0.8244	1.0461	1.2881	1.3731	1.6266	1.7215	1.9153	2.9054
		0.8243	1.0467	1.2889	1.4684	1.633	1.7757	1.9136	3.0488				0.8294	1.0562	1.2987	1.4329	1.6104	1.7659	1.8956	3.0866				0.8186	1.0432	1.2888	1.4727	1.6263	1.6486	1.9196	3.0398				0.8241	1.0449	1.286	1.4729	1.6274	1.7648	1.8654	2.91
		0.8244	1.0465	1.2898	1.4576	1.5834	1.7625	1.8922	3.0565				0.8291	1.0454	1.3004	1.478	1.6639	1.8024	1.8916	3.0539				0.8169	1.0414	1.2909	1.4727	1.6461	1.774	1.8547	3.0821				0.8185	1.0465	1.2888	1.3671	1.6347	1.7861	1.8763	2.9453
		0.824	1.0464	1.2886	1.4711	1.6307	1.7772	1.8939	3.0732				0.8291	1.0582	1.2981	1.4734	1.6187	1.7667	1.8871	3.059				0.82	1.0409	1.2872	1.4765	1.6478	1.7276	1.7996	3.0483				0.8243	1.0449	1.2872	1.4589	1.6247	1.759	1.8998	2.9582
		0.824	1.0465	1.2881	1.4695	1.5956	1.7358	1.8997	3.0666				0.8291	1.0543	1.295	1.4602	1.6588	1.7684	1.9249	3.0669				0.8192	1.0401	1.289	1.4732	1.6427	1.7476	1.8895	3.0075				0.8244	1.0439	1.2872	1.3997	1.6147	1.732	1.896	2.9631
		0.8247	1.0476	1.2765	1.4635	1.6229	1.7793	1.8956	3.1026				0.829	1.0551	1.301	1.4523	1.6531	1.7594	1.911	3.0815				0.8205	1.043	1.2895	1.4723	1.6449	1.7415	1.9196	3.0436				0.8243	1.0457	1.2901	1.4409	1.6093	1.6951	1.8396	2.9364
		0.824	1.0467	1.2899	1.4058	1.6331	1.7812	1.9086	3.0709				0.8292	1.0584	1.2972	1.3851	1.6605	1.7929	1.8982	3.0384				0.8199	1.043	1.287	1.473	1.6294	1.7783	1.9208	3.0578				0.8244	1.0461	1.2886	1.461	1.6454	1.7428	1.8996	2.9539
		0.824	1.0466	1.2893	1.4673	1.6304	1.7768	1.9072	3.0833				0.8292	1.0534	1.2995	1.4392	1.6543	1.7876	1.9117	3.0399				0.8195	1.0343	1.2894	1.4619	1.6212	1.7987	1.9	3.0304				0.8238	1.0437	1.2884	1.4751	1.6381	1.7583	1.8769	2.9556
		0.8178	1.0457	1.2895	1.4686	1.6185	1.7723	1.9107	3.0667				0.8291	1.0536	1.2936	1.4818	1.5641	1.7735	1.9277	3.0702				0.8191	1.0419	1.2897	1.4762	1.6418	1.7892	1.9371	3.0111				0.8243	1.0463	1.2868	1.4637	1.6247	1.7514	1.8995	2.9333
		0.8244	1.0454	1.2867	1.4666	1.6131	1.7809	1.9209	3.0357				0.8293	1.0589	1.2993	1.4779	1.6183	1.7662	1.9179	3.0901				0.8194	1.0427	1.2877	1.4041	1.6351	1.7806	1.8895	3.0504				0.8242	1.0447	1.2926	1.4585	1.6075	1.7576	1.8656	3.0242
		0.825	1.0464	1.2897	1.4566	1.6369	1.7725	1.9092	3.0948				0.8295	1.0565	1.2989	1.4472	1.644	1.7651	1.9391	3.062				0.8178	1.0445	1.2887	1.4738	1.6426	1.7786	1.9286	3.0695				0.8243	1.0448	1.2889	1.475	1.6244	1.7756	1.7684	2.9898
		0.8247	1.0468	1.2861	1.412	1.6319	1.7578	1.874	3.0741				0.8292	1.0603	1.2997	1.4426	1.6526	1.7945	1.7664	3.0483				0.8205	1.0443	1.289	1.4742	1.6313	1.7995	1.922	3.0291				0.825	1.0452	1.2891	1.3623	1.6239	1.6779	1.8905	2.9627
		0.8243	1.0465	1.2869	1.3283	1.6067	1.7854	1.9221	3.0405				0.8225	1.0537	1.2989	1.4878	1.5918	1.8001	1.8329	3.0356				0.8176	1.0419	1.2895	1.4713	1.6449	1.7657	1.8743	3.0569				0.825	1.0446	1.2907	1.4612	1.637	1.7472	1.8616	3.0155
		0.818	1.0465	1.2884	1.4677	1.6265	1.7678	1.8809	3.0672				0.8292	1.0578	1.2968	1.368	1.6465	1.789	1.7603	3.0968				0.8189	1.0418	1.2894	1.4603	1.6452	1.8023	1.9275	3.1075				0.8243	1.0458	1.2899	1.4673	1.642	1.7646	1.8592	2.9702
		0.8242	1.0477	1.2883	1.4313	1.6126	1.7801	1.8782	3.0515				0.8293	1.0537	1.2955	1.4861	1.5288	1.7606	1.9206	3.0526				0.8178	1.0434	1.2902	1.4753	1.639	1.7985	1.9098	3.0363				0.8243	1.0455	1.2887	1.4007	1.6285	1.6902	1.8275	2.9775
		0.8242	1.0468	1.291	1.4572	1.6328	1.7607	1.8954	3.0835				0.829	1.0581	1.2986	1.3646	1.6606	1.7884	1.8667	3.0763				0.8201	1.044	1.2889	1.4741	1.6235	1.7626	1.9363	3.0213				0.818	1.0379	1.2869	1.4449	1.5533	1.7553	1.8909	2.9481
		0.8244	1.0473	1.2893	1.4699	1.635	1.7708	1.9	3.0934				0.8292	1.0543	1.2969	1.3722	1.6226	1.7565	1.8939	3.047				0.8201	1.0339	1.2864	1.4718	1.6446	1.766	1.8979	2.9928				0.8243	1.0457	1.2906	1.4754	1.5871	1.7672	1.8765	2.968
		0.824	1.0462	1.2868	1.4708	1.5962	1.7016	1.9084	3.1009				0.8292	1.0535	1.29	1.4755	1.6084	1.8102	1.9078	3.0708				0.8185	1.0412	1.2886	1.4714	1.6468	1.7907	1.9232	3.0626				0.8248	1.0457	1.2895	1.3938	1.628	1.7208	1.8851	2.9569
		0.8241	1.0372	1.2875	1.4458	1.63	1.7758	1.8953	3.0511				0.829	1.057	1.3035	1.3004	1.6004	1.6525	1.8212	3.0307				0.8177	1.0417	1.29	1.4703	1.6312	1.7793	1.9093	3.1066				0.8243	1.0463	1.2916	1.4498	1.5855	1.7314	1.8451	2.9494
		0.8239	1.0463	1.2885	1.4531	1.6249	1.6936	1.8987	3.059				0.8293	1.0546	1.2981	1.4294	1.6608	1.7641	1.9046	3.0673				0.8169	1.0406	1.2897	1.3369	1.6316	1.7948	1.9061	3.0601				0.8182	1.0457	1.2887	1.3588	1.6325	1.7524	1.8747	2.9344
		0.8242	1.0479	1.2885	1.4681	1.6244	1.7661	1.8907	3.0853				0.8291	1.0557	1.2983	1.4737	1.6205	1.755	1.7961	3.0827				0.8162	1.0424	1.2916	1.4753	1.6145	1.7929	1.9157	3.1362				0.8244	1.0443	1.2783	1.4696	1.6314	1.7769	1.8759	2.9922
		0.8179	1.0462	1.2902	1.4465	1.6297	1.7801	1.8843	3.0617				0.8293	1.0538	1.2996	1.4646	1.6152	1.7568	1.9151	3.0273				0.8178	1.0423	1.2883	1.4751	1.6448	1.795	1.9258	3.0709				0.8245	1.0451	1.2888	1.4528	1.6306	1.7171	1.7652	2.9597
		0.8242	1.0471	1.2867	1.4696	1.6326	1.7748	1.9115	3.0737				0.8295	1.0544	1.2963	1.4053	1.5417	1.7783	1.9083	3.0716				0.8188	1.0431	1.2897	1.4718	1.6465	1.797	1.9334	3.0959				0.8249	1.0466	1.291	1.468	1.6105	1.7763	1.8804	2.9667
		0.8184	1.0381	1.2893	1.4698	1.6358	1.7812	1.8938	3.0778				0.8292	1.0554	1.2892	1.3437	1.6548	1.7699	1.9108	3.046				0.8185	1.0402	1.288	1.474	1.6455	1.7979	1.8822	3.0922				0.8248	1.0472	1.2888	1.4082	1.5765	1.7375	1.8829	3.0367
		0.8243	1.0452	1.289	1.467	1.6391	1.7323	1.9141	3.0505				0.8291	1.0576	1.2982	1.4753	1.6118	1.7628	1.8997	3.0567				0.8173	1.0431	1.2891	1.3964	1.6244	1.7916	1.9198	3.0104				0.8243	1.0443	1.2888	1.4716	1.639	1.7735	1.8425	2.9817
		0.8244	1.046	1.2896	1.4679	1.566	1.7777	1.913	3.0751				0.829	1.0552	1.2979	1.3704	1.6523	1.7798	1.89	3.0659				0.8193	1.0322	1.2888	1.4746	1.6262	1.793	1.9334	3.0705				0.8247	1.0365	1.2784	1.4725	1.6046	1.7654	1.8736	3.0487
		0.8242	1.0469	1.2896	1.4671	1.6092	1.7793	1.8827	3.0578				0.8291	1.0587	1.2967	1.4817	1.6593	1.7711	1.9202	3.0454				0.8186	1.0407	1.2887	1.4627	1.6126	1.7982	1.9009	3.0947				0.8242	1.0458	1.2872	1.4188	1.6276	1.7664	1.8711	2.925
		0.8251	1.0467	1.2882	1.4682	1.632	1.7772	1.8904	3.0599				0.8229	1.0574	1.298	1.4689	1.6582	1.7608	1.9046	3.0285				0.8183	1.0418	1.2897	1.4636	1.6322	1.7442	1.9221	3.0219				0.8245	1.0454	1.2884	1.3665	1.6342	1.762	1.8636	2.9567
		0.8249	1.0475	1.278	1.4621	1.6339	1.7769	1.9015	3.0341				0.8292	1.0535	1.2966	1.3866	1.6252	1.7349	1.8733	3.0856				0.8171	1.0414	1.2885	1.4675	1.6435	1.7744	1.9018	3.0694				0.8243	1.0457	1.2913	1.4706	1.6359	1.7034	1.8304	2.9527
		0.8243	1.0459	1.2898	1.4011	1.6286	1.7589	1.8904	3.0663				0.829	1.0558	1.2972	1.4006	1.6399	1.7261	1.9108	3.0594				0.8137	1.0431	1.2902	1.4721	1.6469	1.7816	1.9107	3.0496				0.8243	1.0366	1.2914	1.4666	1.5915	1.7344	1.8678	2.9817
		0.8246	1.0455	1.2777	1.4684	1.6176	1.7832	1.9052	3.0451				0.8293	1.0556	1.2933	1.4749	1.6571	1.7896	1.9036	3.0465				0.8171	1.042	1.2889	1.4503	1.6448	1.7862	1.9251	3.0751				0.8241	1.0442	1.2912	1.442	1.6233	1.7064	1.8951	2.8891
		0.825	1.0458	1.2892	1.4657	1.6316	1.7788	1.8305	3.0559				0.8289	1.0551	1.2963	1.3021	1.6577	1.7123	1.9016	3.0437				0.8181	1.0409	1.2896	1.3334	1.6488	1.8021	1.8697	3.092				0.8179	1.0465	1.2924	1.4714	1.6419	1.7366	1.824	3.0199
		0.8245	1.0463	1.2899	1.4715	1.6229	1.7824	1.8936	3.0912				0.8293	1.054	1.3006	1.3726	1.6579	1.729	1.9205	3.0704				0.8187	1.0421	1.2885	1.4294	1.6427	1.7764	1.9088	3.0415				0.8251	1.0453	1.2876	1.4533	1.6416	1.7746	1.8652	2.9733
		0.8248	1.045	1.2894	1.4681	1.6334	1.7765	1.8805	3.1105				0.8292	1.0581	1.3016	1.4729	1.6104	1.7833	1.8536	3.0421				0.8178	1.0429	1.2869	1.4644	1.6437	1.7811	1.9152	3.1067				0.8244	1.0461	1.2868	1.4688	1.6294	1.7792	1.8297	2.9073
		0.8242	1.0479	1.2889	1.4678	1.5966	1.7396	1.9054	3.0573				0.8292	1.0551	1.2971	1.3533	1.6495	1.788	1.9142	3.0732				0.8167	1.041	1.291	1.4086	1.6467	1.7853	1.9237	3.0111				0.824	1.0448	1.2868	1.4619	1.6303	1.6754	1.8961	3.0036
		0.8243	1.0451	1.2892	1.47	1.6273	1.7775	1.8862	3.064				0.8228	1.0605	1.2969	1.4803	1.6598	1.77	1.8992	3.0827				0.8137	1.0418	1.2887	1.4758	1.6367	1.7799	1.9064	3.0542				0.8242	1.0445	1.2878	1.469	1.6324	1.7367	1.8569	3.0379
		0.8247	1.0465	1.2876	1.4551	1.6342	1.7648	1.9142	3.0581				0.8294	1.0466	1.2971	1.3894	1.652	1.763	1.9319	3.0468				0.8186	1.042	1.2892	1.4696	1.6456	1.7405	1.9109	3.0832				0.824	1.0453	1.2886	1.4526	1.6396	1.7431	1.7549	3.0282
		0.8244	1.0465	1.2907	1.4703	1.6348	1.7769	1.9018	3.0873				0.8294	1.0554	1.2985	1.4172	1.6031	1.769	1.8325	3.0716				0.8104	1.0415	1.2775	1.3916	1.643	1.7932	1.938	3.1078				0.8239	1.0469	1.2903	1.4702	1.6257	1.7639	1.8559	3.0346
		0.8243	1.0459	1.2896	1.4696	1.6355	1.7646	1.9043	3.0873				0.8291	1.0549	1.2952	1.4273	1.654	1.7461	1.9233	3.0547				0.8196	1.0423	1.2906	1.4727	1.6312	1.7988	1.892	3.0433				0.8243	1.0454	1.2917	1.3895	1.6015	1.7545	1.8641	2.9289
									3.0801											3.099											3.0097											2.9269
									3.0614											3.1238											3.0973											2.9843
									3.0659											3.0697											3.0859											2.9921
									3.1298											3.0975											3.0125											2.9713
									3.0238											3.1033											3.0527											2.9257
									3.0908											3.0889											3.1306											2.9978
									3.1066											3.0646											3.0107											2.9405
									3.0908											3.0856											3.0589											2.9982
									3.0663											3.0764											3.0972											2.9754
									3.1024											3.0708											3.0253											2.9311
									3.0679											3.0686											3.0673											2.9589
									3.0827											3.0213											3.0509											2.9362
									3.0879											3.0784											3.06											2.9676
									3.0844											3.1143											3.0883											2.9805
									3.0672											3.0576											3.0484											2.922
									3.1009											3.0822											3.0548											2.9167
									3.0753											3.0682											3.0769											2.9898
									3.1165											3.0344											3.0833											3.0626
									3.0864											3.0472											3.0266											2.9483
									3.0714											3.0586											3.0331											2.9607
									3.0686											3.0639											3.12											2.9796
									3.0816											3.0425											3.1182											2.9656
									2.9998											3.0473											3.0484											2.9829
									3.0877											3.0689											3.0378											2.9515
									3.1177											3.0599											3.0722											2.9266
									3.0303											3.0153											3.0292											2.9841
									3.0475											3.0788											3.0381											3.0078
									3.0738											3.0713											3.077											3.0039
									3.0341											3.0948											3.0169											2.9895
									3.0632											3.1022											3.0499											2.925
									3.0744											3.0676											3.1006											2.9316
									3.0563											3.0753											3.0709											3.0073
									3.0514											3.0089											3.0379											2.9706
									3.0635											3.0702											3.0447											2.9958
									3.0728											3.0604											3.0458											2.9118
									3.0941											3.0601											3.0595											2.978
									3.0426											3.0968											3.1168											2.9561
									3.065											3.075											3.0845											2.9661
									3.0818											3.0744											3.0685											2.9976
									3.0605											3.0706											3.0681											2.9165
									3.0498											3.0525											3.0494											2.9676
									3.0532											3.0395											3.0292											2.9831
									3.0612											3.1029											3.0966											2.998
									3.0533											3.0934											3.0787											2.9757
									3.0618											3.0686											3.0697											2.9632
									3.0735											3.065											3.0572											2.9678
									3.0468											3.0557											3.0259											2.9486
									3.0963											3.0569											3.0109											3.0189
									3.0749											3.0812											3.1255											3.0026
									3.0649											3.0977											3.013											2.9547
									3.0452											3.0799											3.0658											2.9733
									3.0957											3.1148											3.0569											3.0091
									3.0261											3.0728											3.0588											2.9513
									3.0839											3.0712											3.0826											2.9509
									3.073											3.0809											3.1086											2.9809
									3.057											3.0936											3.0562											2.9615
									3.0804											3.0938											3.083											2.9669
									3.0891											3.0696											3.0868											2.9547
									3.1214											3.0976											3.0521											2.9794
									3.1098											3.0757											3.0449											2.9079
									3.0524											3.0651											3.111											2.9915
									3.0953											3.0995											3.0368											2.9269
									3.0647											3.042											3.0966											2.9513
									3.0202											3.1148											3.0433											2.9368
									3.0433											3.0306											3.0425											2.9559
									3.1129											3.082											3.0089											2.9768
									3.0554											3.0671											3.0739											2.9938
									3.0525											3.1002											3.1188											2.9873
									3.055											3.0989											3.0659											2.9927
									3.0787											3.0707											3.0618											2.995
									3.0572											3.0263											3.0449											2.993
									3.0679											3.0588											3.1018											2.9938
									3.0393											3.1008											3.0315											2.9178
									3.066											3.0864											3.0726											2.9927
									3.0798											3.0668											3.0295											2.9771
									3.0642											3.0882											3.0228											3.012
									3.0698											3.0727											2.9939											3.0124
									3.0875											3.106											3.0995											2.9505
									3.0749											3.0623											3.0354											2.9757
									3.1069											3.0669											3.0407											2.9553
									3.047											3.0406											3.0379											2.9927
									3.0969											3.0839											3.0815											3.0344
									3.0734											3.0577											3.0188											2.9437
									3.0799											3.0148											3.0334											2.9538
									3.095											3.0442											3.0516											2.9356
									3.0922											3.0792											3.0277											2.9647
									3.0835											3.0777											3.0913											2.9331
									3.0718											2.9816											3.0267											2.9654
									3.0731											3.105											3.0125											3.0357
									3.0754											3.1339											3.0134											2.9879
									3.0438											3.0624											3.0588											2.9931
									3.0939											3.0473											3.0418											2.9691
									3.027											3.0908											3.0787											2.9436
									3.0458											3.0563											2.9977											2.9316
									3.058											3.0655											3.0195											2.9117
									3.0809											3.1063											3.1064											3.0127
									3.1056											3.0624											3.0928											2.9036
									3.0946											3.0556											3.0755											3.0085
									3.0548											3.0712											3.0807											3.0029
									3.0448											3.0922											3.0729											2.9743
									3.0837											3.0151											3.1003											2.9731
									3.1184											3.079											3.0497											2.9615
									3.1115											3.0837											3.0676											2.9787
									3.041											3.0689											3.0477											2.986
									3.0862											3.0801											3.0703											2.9853
									3.0746											3.0461											3.043											3.0107
									3.0385											3.0877											3.1025											2.9787
									3.0715											3.0572											3.0321											2.9242
									3.0967											3.0292											3.0184											2.9745
									3.0732											3.0677											3.0848											2.9785
									3.0696											3.0488											2.9934											2.9749
									3.0903											3.0913											3.0866											2.9999
									3.095											3.0833											3.072											2.9906
									3.0704											3.0654											3.0996											2.9153
									3.0694											3.0355											3.0173											2.9466
									3.031											3.0792											3.1342											3.0195
									3.0484											3.066											3.0272											2.966
									3.0856											3.0522											3.0518											2.9471
									3.0794											3.0923											3.0569											2.99
									3.0271											3.0976											3.0453											2.9768
									3.0681											3.0519											3.103											2.9594
									3.0594											3.0935											3.0475											3.0347
									3.0828											3.0336											3.0565											2.9381
									3.0677											3.0696											3.1051											2.9438
									3.0773											3.0804											3.0218											3.0595
									3.0736											3.0487											3.0267											2.9088
									3.0763											3.0846											3.1005											2.982
									3.1026											3.072											3.0628											2.9257
									3.042											3.0583											3.0695											2.9778
									3.098											3.0598											3.1005											2.9695
									3.0666											3.08											3.0896											2.896
									3.047											3.0526											3.0841											2.9403
									3.048											3.1042											3.047											3.0188
									3.0577											3.0486											3.0444											2.9921
									3.07											3.0796											3.0529											2.9377
									3.0867											3.0652											3.0345											2.9555
									3.0251											3.0469											3.0669											2.9893
									3.0597											3.0106											3.0644											2.9999
									3.0721											3.0897											2.9895											2.8717
									3.0502											3.0477											3.0489											2.9728
									3.0729											3.0782											3.0555											2.9015
									3.0791											3.119											2.998											2.9662
									3.0466											3.0934											3.0595											2.9397
									3.0646											3.0498											3.071											2.9324
									3.0842											3.087											3.033											2.977
									3.0209											3.0421											3.0041											2.9672
									3.0877											3.0717											3.1014											2.9878
									3.0474											3.053											3.0709											2.9944
									3.0703											3.0727											3.0799											3.0077
									3.0847											3.0865											3.0563											2.9763
									3.0537											3.0775											3.0074											2.9687
									3.067											3.0594											3.0074											2.958
									3.0671											3.1341											3.1019											3.0115
									3.0994											3.0747											3.0437											2.9594
									3.0409											3.0752											3.0542											2.9264
									3.0941											3.069											2.9938											2.9595
									3.0479											3.0665											3.0284											2.9772
									3.0499											3.0579											3.0507											2.894
									3.0282											3.0963											3.0409											2.9944
									3.0424											3.081											3.0649											2.9627
									3.0964											3.0693											3.0331											2.9517
									3.0901											3.0629											3.0103											2.9733
									3.0459											3.0803											3.0963											3.0048
									3.075											3.0094											3.0604											3.0553
									3.0782											3.1169											3.028											2.9719
									3.0564											3.0682											3.065											3.009
									3.0698											3.0178											3.0257											2.9588
									3.0787											3.0518											2.9831											2.9789
									3.0979											3.0669											3.0576											2.9736
									3.0692											3.0649											3.0711											2.9473
									3.0567											3.0499											3.1099											2.976
									3.0572											3.0354											3.0695											2.9771
									3.0918											3.0796											3.0903											3.0136
									3.0679											3.0946											3.078											3
									3.0266											3.0908											3.0324											2.9738
									3.0783											3.0945											3.0523											2.9468
									3.0217											3.0668											3.0238											2.9606
									3.0756											3.0307											3.0611											2.9195
									3.0745											3.066											3.1118											2.9952
									3.0559											3.0856											3.0662											2.9369
									3.0865											3.0648											2.9733											3.0094
									3.0918											3.0524											3.0824											2.9553
									3.0446											3.0481											3.0696											2.9796
									3.0725											3.0571											3.0574											2.9091
									3.0639											3.0911											3.0313											3.0103
									3.0988											3.0591											3.0832											2.9642
									3.0889											3.0743											3.0096											3.0107
									3.077											3.0623											3.1198											2.8996
									3.0619											3.0408											3.0546											2.9595
									3.0545											3.0298											3.0642											2.9493
									3.0513											3.078											3.0818											2.9604
									3.0629											3.0607											3.0814											2.9618
									3.0331											3.0718											3.0645											3.019
									3.1153											3.0565											3.0542											3.019
									3.041											3.0761											3.0751											2.9331
									3.088											3.0764											3.0383											2.9591
									3.0609											3.0922											3.0774											3.0326
									3.1108											3.0417											3.1118											2.9407
									3.0478											3.1191											3.0038											2.98
									3.0549											3.0431											2.9106											2.9404
									3.0699											3.0429											3.0508											2.9913
									3.0876											3.0127											3.089											2.9435
									3.0992											3.1167											2.986											2.9925
									3.063											3.0106											3.0988											2.9705
									3.0757											3.0807											3.0056											2.9966
									3.0516											3.0532											3.0888											2.9272
									3.0405											3.0793											3.0649											2.9459
									3.1123											3.063											3.0484											2.9835
									3.0434											3.0661											3.0265											2.9768
									3.0669											3.0345											3.0879											2.9667
									3.0693											3.0933											3.0575											3.0213
									3.0793											3.0628											3.0492											2.9498
									3.0707											3.0529											3.0316											2.9876
									3.0647											3.0641											3.0091											2.9538
									3.0675											3.0871											2.9649											2.97
									3.0462											3.0585											3.0934											2.9347
									3.092											3.0548											3.0607											2.971
									3.0544											3.0547											3.0527											2.9372
									3.0754											3.0602											3.0543											2.9575
									3.0836											3.0693											3.0471											2.9837
									3.0739											3.0704											3.1024											2.9292
									3.075											3.0157											3.0636											2.9778
									3.0733											3.1021											3.0425											2.943
									3.0709											3.0926											3.0439											2.9233
									3.0743											3.0398											3.0567											2.977
									3.0819											3.0603											3.1191											2.955
									3.0972											3.1114											3.0014											2.9889
									3.0694											3.0745											3.0595											2.933
									3.1076											3.0738											2.9957											2.9254
									3.0574											3.0584											3.0535											2.9426
									3.0093											3.0187											3.048											3.0043
									3.0885											3.0734											2.9924											2.9576
									3.0871											3.0745											3.0209											2.9412
									3.0833											3.0848											3.0469											2.9527
									3.0815											3.0845											3.0502											2.9907
									3.0999											3.0406											3.0473											2.9487
									3.0741											3.0601											3.0329											2.9578
									3.07											3.0689											3.0046											2.9208
									3.056											3.0268											3.0443											2.9685
									3.0887											3.0538											3.0953											2.9658
									3.0678											3.0441											3.0409											2.9346
									3.0662											3.0438											3.0596											2.9713
									3.0549											3.0806											3.0885											2.9668
									3.0717											3.0424											3.0947											2.9823
									3.0541											3.0208											2.9941											3.0017
									3.0646											3.0802											3.0758											2.9236
									3.0956											3.0696											3.0153											2.929
									3.0796											3.0894											3.0452											2.9277
									3.086											3.0726											3.0179											2.8409
									3.088											3.0556											3.1106											3.0121
									3.1004											3.0911											3.0914											2.938
									3.0589											3.069											3.0013											2.9211
									3.0799											3.0498											3.0241											2.9362
									3.0924											3.054											2.953											2.9532
									3.0668											3.0707											3.0886											2.9749
									3.0436											3.061											3.034											2.9736
									3.0587											3.1143											3.019											2.9978
									3.0467											3.0735											3.054											2.9952
									3.089											3.0618											3.0282											2.9644
									3.0658											3.0834											3.0838											3.0222
									3.0858											3.0765											3.0958											2.9883
									3.0371											3.0431											3.0612											2.9641
									3.0837											3.0708											3.0583											2.9883
									3.072											3.0743											2.9983											2.9162
									3.0596											3.085											3.0066											2.951
									3.072											3.0554											3.033											2.9722
									3.0927											3.0851											3.0898											2.9631
									3.1072											3.0793											3.1229											2.9805
									3.0596											3.0612											3.0899											2.9424
									3.0443											3.117											3.1178											3.0169
									3.0694											3.0703											3.0146											2.9359
									3.0812											3.0829											3.0503											3.0225
									3.0906											3.0901											3.1076											2.9933
									3.0825											3.0288											3.0932											3.0104
									3.0411											3.0852											3.0566											3.0161
									3.0836											3.0718											3.08											2.9878
									3.0787											3.0926											3.0864											2.9667
									3.0781											3.0544											3.0906											2.9928
									3.0103											3.0667											3.0597											3.0087
									3.0656											3.0641											3.0818											2.9099
									3.0537											3.0676											3.1042											2.9782
									3.1106											3.083											3.0582											2.9585
									3.074											3.0979											3.1005											2.9749
									3.0875											3.0281											3.0295											2.9635
									3.0411											3.0323											3.0396											2.9632
									3.0785											3.1129											3.0824											2.9687
									3.0922											3.0674											3.0953											2.9991
									3.0638											3.0978											3.0128											2.9561
	Second harmonic	0.40537	0.50053	0.61299	0.70083	0.74656	0.80411	0.86732	Undefined			Second harmonic	0.4124	0.5318	0.644	0.753	0.8102	0.8742	0.8736	Undefined			Second harmonic	0.38216	0.48806	0.60419	0.69138	0.77557	0.83095	0.91361	1.5162			Second harmonic	0.40421	0.50348	0.60235	0.67741	0.7239	0.81793	0.82063	Undefined
		0.40671	0.50545	0.60366	0.66461	0.75327	0.79696	0.83212	Undefined				0.4124	0.5314	1.1472	0.7529	0.8146	0.8712	0.9328	Undefined				0.37813	0.48746	0.60801	0.69158	0.77437	0.83613	0.91287	1.5241				0.40609	0.49845	0.60349	0.70637	0.73632	0.8045	0.86968	Undefined
		0.40436	0.5015	0.60893	0.67609	0.73948	0.80534	0.84723	Undefined				0.4124	0.5329	0.6455	0.7364	0.8123	0.871	0.9168	Undefined				0.37873	0.48938	0.61542	0.67796	0.76696	0.82936	0.91776	1.5276				0.40495	0.50015	0.6052	0.6862	0.72098	0.79678	0.84994	Undefined
		0.40425	0.50818	0.60158	0.67609	0.74094	0.80515	0.81681	Undefined				0.4125	0.5301	1.1445	0.7242	0.7875	0.8799	0.92	Undefined				0.38688	0.48902	0.60271	0.69601	0.76275	0.8328	0.90522	1.5161				0.40443	0.50578	0.60416	0.66165	0.72195	0.81575	0.79653	Undefined
		0.40429	0.49838	0.60736	0.67966	0.74961	0.81021	0.81889	Undefined				0.4122	0.5264	0.651	0.743	0.8079	0.804	0.9235	Undefined				0.38821	0.49473	0.60436	0.70133	0.77406	0.84015	0.90456	1.5252				0.40364	0.50406	0.60301	0.68447	0.7209	0.79956	0.88183	Undefined
		0.40528	0.50273	0.60967	0.62449	0.74055	0.80062	0.82496	Undefined				0.4124	0.5289	0.6434	0.7478	0.8118	0.864	0.9156	Undefined				0.38623	0.49496	0.6042	0.6955	0.76761	0.84508	0.90611	1.528				0.40121	0.50313	0.60567	0.67336	0.74199	0.81388	0.86451	Undefined
		0.40448	0.50296	0.60803	0.67869	0.74039	0.80885	0.83914	Undefined				0.4124	0.5308	0.6492	0.6904	0.8003	0.8657	0.9256	Undefined				0.38082	0.49175	0.60096	0.69461	0.76904	0.8493	0.91908	1.5339				0.40591	0.5	0.60337	0.64512	0.74034	0.81683	0.85978	Undefined
		0.40445	0.50649	0.60074	0.64406	0.74619	0.7986	0.81362	Undefined				0.4124	0.5293	0.6466	0.7324	0.8156	0.8721	0.9355	Undefined				0.38502	0.48813	0.60575	0.69094	0.76815	0.84438	0.90642	1.5294				0.40121	0.50278	0.60068	0.69867	0.74734	0.79522	0.84547	Undefined
		0.39959	0.50345	0.61364	0.68266	0.75052	0.80885	0.83677	Undefined				0.4124	0.5328	0.6484	0.7302	0.8056	0.886	0.9305	Undefined				0.38611	0.48738	0.60577	0.69405	0.77806	0.85126	0.90712	1.5377				0.40405	0.50301	0.61366	0.65722	0.73874	0.81652	0.83521	Undefined
		0.40426	0.5011	0.60879	0.68827	0.73172	0.80112	0.84312	Undefined				0.4123	0.5319	0.6386	0.7411	0.8102	0.8741	0.9267	Undefined				0.38044	0.49171	0.60259	0.68461	0.76965	0.83887	0.91404	1.5425				0.40445	0.50083	0.61087	0.67361	0.72667	0.80693	0.81602	Undefined
		0.40438	0.50818	0.6052	0.67516	0.75993	0.7978	0.82679	Undefined				0.4122	0.5306	0.6443	0.7501	0.8067	0.8768	0.9268	Undefined				0.38486	0.48478	0.60738	0.68899	0.76155	0.83762	0.91901	1.5364				0.40291	0.50097	0.59547	0.69749	0.74707	0.79731	0.84623	Undefined
		0.40444	0.50216	0.60983	0.68483	0.74013	0.80264	0.83975	Undefined				0.4124	0.5285	0.6455	0.7205	0.8114	0.8846	0.926	Undefined				0.3797	0.48968	0.60007	0.69837	0.77647	0.8411	0.90688	1.5425				0.40537	0.50697	0.60658	0.69953	0.74695	0.81127	0.87265	Undefined
		0.40396	0.50097	0.59941	0.67894	0.74695	0.80528	0.819	Undefined				0.4093	0.5324	0.6407	0.741	0.8138	0.8563	0.9248	Undefined				0.38732	0.4905	0.60743	0.69744	0.78306	0.83971	0.92003	1.5291				0.40623	0.50404	0.60001	0.66351	0.72614	0.79797	0.86462	Undefined
		0.40429	0.50154	0.60108	0.67799	0.72955	0.79606	0.84459	Undefined				0.4124	0.5327	0.6436	0.7193	0.8155	0.8811	0.9202	Undefined				0.38823	0.48992	0.60968	0.69511	0.74355	0.84826	0.89682	1.5442				0.40447	0.50012	0.60212	0.6901	0.7596	0.81413	0.84027	Undefined
		0.40449	0.49986	0.60639	0.68523	0.74361	0.79837	0.83355	Undefined				0.4124	0.5292	0.639	0.7195	0.8126	0.8787	0.9196	Undefined				0.38475	0.49237	0.60835	0.69925	0.77565	0.84508	0.90933	1.5487				0.40436	0.49995	0.60782	0.68284	0.71965	0.79164	0.83042	Undefined
		0.4045	0.50277	0.60803	0.68257	0.75238	0.8003	0.82542	Undefined				0.4125	0.5295	0.6434	0.7286	0.8145	0.8742	0.9469	Undefined				0.37881	0.48919	0.60706	0.68927	0.77336	0.84602	0.90659	1.5365				0.40402	0.50817	0.59937	0.69038	0.75462	0.801	0.81774	Undefined
		0.40373	0.50456	0.60272	0.68278	0.71932	0.79932	0.85741	Undefined				0.4126	0.5285	0.6455	0.7262	0.8156	0.871	0.9214	Undefined				0.39292	0.48552	0.61523	0.681	0.78125	0.85294	0.8982	1.5085				0.40352	0.49425	0.60828	0.6729	0.7182	0.79851	0.83186	Undefined
		0.404	0.50521	0.60136	0.6861	0.76547	0.79243	0.82678	Undefined				0.4122	0.5287	0.6448	0.7299	0.812	0.8666	0.8744	Undefined				0.38027	0.48754	0.60345	0.6909	0.77744	0.85158	0.91233	1.5273				0.40342	0.5084	0.60834	0.69382	0.74365	0.80565	0.84196	Undefined
		0.40277	0.50568	0.6056	0.66995	0.72707	0.80411	0.85519	Undefined				0.4124	0.5317	0.6366	0.6951	0.8061	0.8614	0.9294	Undefined				0.37796	0.49143	0.60609	0.69047	0.76933	0.85189	0.90608	1.5395				0.40426	0.50329	0.6016	0.69417	0.72772	0.80176	0.84466	Undefined
		0.40214	0.50896	0.60893	0.69498	0.74493	0.80421	0.84407	Undefined				0.4126	0.5297	0.6379	0.6819	0.7945	0.8847	0.9211	Undefined				0.38775	0.49034	0.60293	0.69409	0.76638	0.85124	0.92017	1.5438				0.40392	0.5049	0.60609	0.69132	0.73513	0.81654	0.87397	Undefined
		0.40613	0.5023	0.60541	0.68591	0.71032	0.80751	0.79887	Undefined				0.4122	0.5307	0.647	0.731	0.8155	0.8619	0.8726	Undefined				0.37714	0.49238	0.60002	0.69654	0.759	0.83733	0.90288	1.541				0.40439	0.50729	0.61635	0.68665	0.76202	0.80707	0.83505	Undefined
		0.40436	0.5037	0.60429	0.69631	0.76	0.79452	0.81991	Undefined				0.4124	0.5279	1.1394	0.7405	0.8116	0.8713	0.9176	Undefined				0.38692	0.49668	0.61027	0.70532	0.77072	0.84226	0.90788	1.521				0.4043	0.50793	0.59865	0.67772	0.76673	0.80248	0.82048	Undefined
		0.40587	0.49829	0.60735	0.67017	0.74796	0.80398	0.84458	Undefined				0.4125	0.5282	0.6431	0.7456	0.7974	0.8794	0.9212	Undefined				0.38445	0.49328	0.61218	0.69292	0.76863	0.854	0.91952	1.5222				0.4043	0.50674	0.61149	0.67356	0.753	0.78542	0.84579	Undefined
		0.40351	0.50246	0.60958	0.67903	0.73374	0.81056	0.81162	Undefined				0.4124	0.529	0.6389	0.7491	0.7991	0.8745	0.9117	Undefined				0.38187	0.48922	0.61501	0.70509	0.76489	0.83586	0.91573	1.5188				0.40366	0.50437	0.605	0.69421	0.71513	0.78586	0.83405	Undefined
		0.40588	0.50105	0.60976	0.67504	0.73307	0.80777	0.86733	Undefined				0.4124	0.5289	0.6492	0.7014	0.8163	0.8042	0.9218	Undefined				0.39171	0.48898	0.6101	0.70225	0.77223	0.85422	0.91184	1.5178				0.40217	0.49722	0.60703	0.66313	0.71788	0.79281	0.84519	Undefined
		0.40454	0.49794	0.60611	0.6835	0.74127	0.79457	0.82289	Undefined				0.4124	0.5326	0.6451	0.73	0.8001	0.8695	0.9366	Undefined				0.39032	0.49333	0.60404	0.70013	0.7786	0.83697	0.90632	1.5049				0.40414	0.501	0.60511	0.67938	0.73478	0.80541	0.85221	Undefined
		0.40426	0.50807	0.60439	0.67921	0.73225	0.80559	0.84504	Undefined				0.4124	0.5301	0.6414	0.7406	0.8021	0.8766	0.9214	Undefined				0.38401	0.48544	0.60975	0.69516	0.77371	0.84448	0.92009	1.5117				0.40446	0.49874	0.59723	0.67889	0.76106	0.80833	0.82313	Undefined
		0.40531	0.5045	0.61111	0.68895	0.73949	0.80623	0.86096	Undefined				0.4126	0.5242	0.646	0.7085	0.8227	0.8725	0.8627	Undefined				0.38529	0.48991	0.60156	0.69101	0.78293	0.83376	0.91581	1.5372				0.40399	0.50637	0.60339	0.66468	0.73466	0.8029	0.84539	Undefined
		0.40529	0.50697	0.59457	0.6773	0.75025	0.79953	0.85415	Undefined				0.4125	0.5308	0.6451	0.7308	0.807	0.8722	0.9265	Undefined				0.38949	0.48611	0.60864	0.69	0.7683	0.84116	0.91771	1.5168				0.40448	0.50449	0.61182	0.67072	0.75104	0.80287	0.81655	Undefined
		0.40446	0.49969	0.60062	0.68143	0.74441	0.7956	0.79967	Undefined				0.4092	0.5318	0.6447	0.7269	0.8053	0.8819	0.91	Undefined				0.3835	0.49459	0.60421	0.70482	0.76893	0.82429	0.90852	1.5463				0.40437	0.49896	0.60441	0.68368	0.76223	0.80466	0.84573	Undefined
		0.40427	0.50346	0.60264	0.68124	0.74581	0.79381	0.82346	Undefined				0.4125	0.5315	0.6446	0.7502	0.8144	0.8828	0.9146	Undefined				0.38524	0.49253	0.60532	0.70425	0.77931	0.84289	0.91629	1.5277				0.40452	0.50151	0.60971	0.67926	0.74997	0.78162	0.83984	Undefined
		0.40668	0.5091	0.60934	0.66076	0.76437	0.80647	0.84697	Undefined				0.4122	0.5277	0.6446	0.743	0.8144	0.8746	0.9263	Undefined				0.38449	0.48258	0.60146	0.67898	0.76786	0.84441	0.91044	1.5332				0.40454	0.49912	0.60486	0.62393	0.76032	0.79435	0.81946	Undefined
		0.40434	0.49981	0.6122	0.67149	0.74152	0.80629	0.85406	Undefined				0.4126	0.5281	0.6449	0.7234	0.812	0.8659	0.9221	Undefined				0.38575	0.49448	0.60803	0.70199	0.77489	0.81768	0.90851	1.5208				0.40592	0.50169	0.59966	0.69155	0.7255	0.80628	0.83849	Undefined
		0.40534	0.50659	0.6088	0.68386	0.72592	0.8043	0.84652	Undefined				0.4126	0.5299	0.6444	0.6948	0.8023	0.8715	0.923	Undefined				0.38491	0.49398	0.60365	0.69464	0.77581	0.84604	0.91226	1.5319				0.40265	0.50118	0.60728	0.69502	0.73775	0.81763	0.83837	Undefined
		0.40283	0.49954	0.60032	0.67883	0.74247	0.7988	0.80041	Undefined				0.4123	0.5267	0.6485	0.7303	0.8128	0.8681	0.9332	Undefined				0.38436	0.48538	0.60723	0.69448	0.77724	0.83841	0.91662	1.5305				0.40613	0.50707	0.59935	0.66635	0.74518	0.81303	0.829	Undefined
		0.40313	0.50352	0.60485	0.67904	0.69137	0.80069	0.84316	Undefined				0.4125	0.5291	0.6441	0.732	0.812	0.8681	0.914	Undefined				0.38332	0.49356	0.60363	0.69181	0.76228	0.83515	0.92176	1.5188				0.40648	0.49837	0.60563	0.67896	0.7405	0.80187	0.84529	Undefined
		0.40573	0.50088	0.609	0.66869	0.73417	0.80112	0.87587	Undefined				0.4125	0.5243	0.6485	0.6818	0.8142	0.8716	0.9307	Undefined				0.38484	0.48913	0.61144	0.68404	0.76889	0.83239	0.90504	1.5093				0.40537	0.49561	0.60252	0.69965	0.75058	0.80841	0.81395	Undefined
		0.40433	0.50331	0.60773	0.68374	0.73226	0.80961	0.85977	Undefined				0.4124	0.5287	0.6398	0.7374	0.8086	0.855	0.9248	Undefined				0.38572	0.49831	0.60066	0.69534	0.77768	0.84495	0.9155	1.5139				0.40678	0.50778	0.60644	0.67878	0.75515	0.81835	0.81169	Undefined
		0.40488	0.50484	0.60586	0.66188	0.73686	0.81018	0.82932	Undefined				0.4125	0.5304	0.6411	0.7244	0.8149	0.874	0.9395	Undefined				0.38964	0.48757	0.6124	0.70711	0.78116	0.84506	0.90189	1.5334				0.40455	0.49976	0.60817	0.63291	0.73034	0.80675	0.87077	Undefined
		0.40504	0.50154	0.60596	0.68752	0.73951	0.80311	0.81279	Undefined				0.4124	0.5246	0.6489	0.7254	0.8071	0.8679	0.9385	Undefined				0.38205	0.4961	0.60238	0.71291	0.77726	0.83896	0.91873	1.5312				0.40124	0.50004	0.5987	0.68599	0.75111	0.81275	0.86449	Undefined
		0.40664	0.50396	0.60491	0.67959	0.73003	0.80245	0.848	Undefined				0.4126	0.5292	0.6408	0.7317	0.8121	0.8684	0.9257	Undefined				0.39197	0.49159	0.60116	0.68573	0.77665	0.84975	0.9088	1.5241				0.40308	0.50177	0.6052	0.69544	0.75555	0.79289	0.81719	Undefined
		0.40429	0.50738	0.60406	0.6791	0.71817	0.79981	0.80031	Undefined				0.4123	0.5291	0.6432	0.7503	0.8083	0.8548	0.927	Undefined				0.38406	0.49071	0.60925	0.69014	0.7661	0.8371	0.91195	1.5399				0.40365	0.50444	0.61079	0.67246	0.76332	0.81709	0.84174	Undefined
		0.40092	0.4984	0.60519	0.67385	0.71191	0.80087	0.84045	Undefined				0.4124	0.5331	0.6465	0.7431	0.8124	0.8722	0.9232	Undefined				0.3921	0.49481	0.59887	0.69341	0.76368	0.83495	0.91357	1.532				0.40436	0.49817	0.61283	0.67705	0.71431	0.82443	0.79096	Undefined
		0.40345	0.50365	0.60423	0.67138	0.75141	0.80622	0.82057	Undefined				0.4124	0.5321	1.1435	0.7428	0.8034	0.8733	0.9248	Undefined				0.37874	0.49147	0.60632	0.70627	0.76938	0.84587	0.92054	1.5363				0.40344	0.50276	0.60579	0.69539	0.7493	0.80722	0.83072	Undefined
		0.40445	0.50486	0.60674	0.69783	0.72949	0.80182	0.83497	Undefined				0.4125	0.5281	0.6466	0.7077	0.8111	0.8832	0.9395	Undefined				0.37977	0.4842	0.60133	0.69534	0.77146	0.85089	0.90481	1.5372				0.40385	0.50092	0.6081	0.67404	0.72101	0.8037	0.8478	Undefined
		0.40549	0.50408	0.60473	0.68533	0.72491	0.80501	0.80656	Undefined				0.4123	0.529	0.6437	0.725	0.805	0.8665	0.8721	Undefined				0.38715	0.49513	0.61206	0.69332	0.7795	0.85273	0.91007	1.5406				0.40654	0.49561	0.60311	0.66145	0.73586	0.80881	0.84172	Undefined
		0.40432	0.50357	0.60248	0.68637	0.73199	0.8083	0.84554	Undefined				0.4126	0.5296	0.6467	0.7284	0.804	0.8803	0.918	Undefined				0.37964	0.49154	0.60471	0.68488	0.76888	0.84734	0.91214	1.5322				0.40478	0.49826	0.60255	0.69719	0.75127	0.80223	0.82246	Undefined
		0.40432	0.50109	0.60579	0.68372	0.73125	0.79206	0.82181	Undefined				0.4124	0.5321	0.6447	0.7488	0.7392	0.8672	0.9308	Undefined				0.38061	0.48567	0.60314	0.69367	0.78152	0.84807	0.90671	1.5032				0.40443	0.50006	0.61504	0.6789	0.76231	0.78529	0.83978	Undefined
		0.40141	0.49883	0.61011	0.70013	0.73024	0.80898	0.82508	Undefined				0.4125	0.5278	0.6483	0.73	0.8108	0.8748	0.9297	Undefined				0.38981	0.48593	0.6075	0.69286	0.77085	0.84324	0.91759	1.5289				0.4043	0.50149	0.60894	0.67566	0.70465	0.81346	0.82402	Undefined
		0.40399	0.50542	0.59891	0.68395	0.74048	0.803	0.84889	Undefined				0.4126	0.5276	0.6485	0.7284	0.8069	0.8714	0.9211	Undefined				0.39279	0.49333	0.60105	0.69264	0.77054	0.84379	0.89265	1.522				0.40497	0.50009	0.60169	0.67603	0.76036	0.74828	0.8421	Undefined
		0.40498	0.49814	0.60326	0.6955	0.73627	0.80455	0.82825	Undefined				0.4124	0.5329	0.6461	0.7256	0.7964	0.873	0.9257	Undefined				0.38217	0.48739	0.60726	0.69699	0.78496	0.84691	0.89999	1.5101				0.40498	0.50369	0.60558	0.62855	0.74544	0.80051	0.80269	Undefined
		0.40361	0.50825	0.61372	0.67522	0.75361	0.79983	0.84111	Undefined				0.4125	0.5306	0.6453	0.7204	0.8074	0.8758	0.9185	Undefined				0.38504	0.4952	0.6053	0.70023	0.76884	0.83543	0.91336	1.5376				0.40292	0.50441	0.59941	0.67966	0.73337	0.79291	0.8174	Undefined
		0.40426	0.50406	0.60113	0.68666	0.73964	0.80149	0.8358	Undefined				0.4092	0.53	0.648	0.7432	0.7883	0.8768	0.9251	Undefined				0.38218	0.48389	0.61129	0.69701	0.7686	0.85192	0.91954	1.5285				0.40431	0.50105	0.60973	0.62909	0.73196	0.80363	0.81839	Undefined
		0.40425	0.50277	0.60213	0.69736	0.7337	0.80517	0.8328	Undefined				0.4123	0.5329	0.6427	0.7493	0.8104	0.8595	0.9378	Undefined				0.39012	0.48941	0.61376	0.68155	0.77749	0.83778	0.91123	1.5499				0.40415	0.50539	0.61253	0.68359	0.70448	0.80226	0.81731	Undefined
		0.40345	0.50642	0.61024	0.68502	0.72733	0.79603	0.83935	Undefined				0.4122	0.5307	0.6434	0.7362	0.8087	0.8744	0.9231	Undefined				0.37885	0.48764	0.60822	0.69333	0.76707	0.83727	0.92621	1.5259				0.40553	0.50438	0.60452	0.68126	0.76214	0.79151	0.8611	Undefined
		0.40436	0.5065	0.60353	0.67126	0.72276	0.8088	0.83926	Undefined				0.4124	0.5281	1.1379	0.7263	0.8122	0.8439	0.9252	Undefined				0.38283	0.48769	0.60418	0.68575	0.77794	0.84069	0.90959	1.5327				0.40504	0.50499	0.59959	0.69126	0.72359	0.81656	0.80289	Undefined
		0.40347	0.5056	0.60138	0.67173	0.74236	0.8006	0.84571	Undefined				0.4123	0.5237	0.6441	0.7084	0.806	0.8625	0.9182	Undefined				0.38473	0.48978	0.60884	0.69992	0.77999	0.84948	0.91788	1.5403				0.40271	0.4996	0.60169	0.67219	0.73995	0.80308	0.85054	Undefined
		0.40294	0.50406	0.61457	0.66657	0.7545	0.79966	0.87031	Undefined				0.4125	0.5311	0.641	0.7267	0.8041	0.8643	0.9154	Undefined				0.39339	0.49719	0.6	0.70059	0.76709	0.8417	0.91033	1.5218				0.40447	0.50602	0.60774	0.68142	0.75717	0.79271	0.8385	Undefined
		0.40429	0.50466	0.60651	0.68272	0.73736	0.80637	0.84988	Undefined				0.4126	0.5312	0.6492	0.7494	0.8146	0.873	0.9214	Undefined				0.38479	0.49426	0.60613	0.69565	0.77745	0.78501	0.91423	1.5233				0.40365	0.50307	0.60151	0.68897	0.72945	0.80815	0.85608	Undefined
		0.40466	0.5038	0.60942	0.67714	0.72916	0.78802	0.81663	Undefined				0.4125	0.5238	0.6494	0.7221	0.8106	0.8714	0.9366	Undefined				0.37912	0.48746	0.61488	0.69105	0.77295	0.84631	0.91897	1.5384				0.40324	0.50607	0.60215	0.67473	0.74514	0.79487	0.83818	Undefined
		0.40305	0.50358	0.60523	0.68749	0.73002	0.80647	0.82197	Undefined				0.4122	0.5328	0.6446	0.7195	0.8167	0.8811	0.9327	Undefined				0.39064	0.48577	0.60102	0.69983	0.77514	0.84926	0.8536	1.5282				0.40444	0.50209	0.60193	0.67297	0.75076	0.80437	0.8456	Undefined
		0.40294	0.50367	0.60379	0.67999	0.72273	0.78357	0.84823	Undefined				0.4125	0.5292	0.6403	0.7314	0.8122	0.8857	0.9199	Undefined				0.38718	0.48283	0.60777	0.69224	0.76927	0.84566	0.90589	1.5151				0.40449	0.49928	0.6051	0.69546	0.74653	0.79127	0.85157	Undefined
		0.40556	0.50734	0.59423	0.67782	0.72762	0.80662	0.84947	Undefined				0.4124	0.5299	0.6464	0.7449	0.8055	0.8759	0.9324	Undefined				0.39169	0.49283	0.6094	0.69091	0.76875	0.85434	0.91861	1.5277				0.40412	0.50546	0.60492	0.67034	0.73685	0.78747	0.81317	Undefined
		0.40297	0.50582	0.61084	0.69472	0.74104	0.79982	0.85524	Undefined				0.4125	0.5328	0.6459	0.7294	0.8117	0.8719	0.9425	Undefined				0.38993	0.49337	0.60077	0.69055	0.77303	0.84263	0.91024	1.5424				0.40446	0.50578	0.6045	0.68031	0.75404	0.80664	0.79753	Undefined
		0.40325	0.50402	0.60787	0.67709	0.7331	0.79711	0.85421	Undefined				0.4124	0.5278	0.6463	0.7464	0.8115	0.8615	0.9289	Undefined				0.38808	0.48756	0.60788	0.69057	0.78756	0.84555	0.91419	1.516				0.4023	0.4984	0.60596	0.69663	0.74762	0.795	0.8283	Undefined
		0.40068	0.50129	0.60846	0.67865	0.75193	0.80572	0.84529	Undefined				0.4123	0.5278	0.641	0.7253	0.8262	0.8734	0.9245	Undefined				0.38695	0.49006	0.60942	0.70138	0.76808	0.83548	0.91409	1.5312				0.40435	0.50381	0.60679	0.66838	0.73653	0.81061	0.82062	Undefined
		0.40446	0.49969	0.59881	0.67526	0.73262	0.80111	0.84264	Undefined				0.4126	0.5328	0.6458	0.7226	0.8144	0.8583	0.9215	Undefined				0.38813	0.49278	0.60218	0.69838	0.77101	0.83768	0.92063	1.5043				0.40386	0.49983	0.61367	0.67931	0.74349	0.80707	0.82921	Undefined
		0.4065	0.5035	0.61	0.67412	0.75593	0.799	0.85435	Undefined				0.4126	0.5315	0.6471	0.7362	0.8008	0.875	0.9288	Undefined				0.38188	0.49868	0.6054	0.69453	0.77037	0.85188	0.91277	1.5328				0.40425	0.49805	0.60522	0.69105	0.73533	0.79626	0.79825	Undefined
		0.40547	0.50464	0.59705	0.69682	0.74318	0.80717	0.83782	Undefined				0.4123	0.5329	0.6469	0.7445	0.8074	0.8744	0.8625	Undefined				0.39211	0.49762	0.60629	0.699	0.7721	0.84884	0.89861	1.5172				0.40649	0.49985	0.60648	0.6676	0.73673	0.81012	0.84554	Undefined
		0.40422	0.50364	0.59995	0.62788	0.75361	0.80164	0.87408	Undefined				0.4092	0.5281	0.6453	0.7355	0.8184	0.8709	0.9244	Undefined				0.38187	0.49006	0.60987	0.68852	0.77923	0.84654	0.90518	1.5348				0.40665	0.49949	0.60929	0.66459	0.73704	0.81181	0.86387	Undefined
		0.40154	0.50442	0.60434	0.67851	0.71305	0.80349	0.814	Undefined				0.4125	0.5325	0.6438	0.7106	0.8128	0.869	0.8515	Undefined				0.38577	0.48919	0.60854	0.67479	0.77099	0.84684	0.9161	1.5127				0.40423	0.50398	0.60542	0.67649	0.76158	0.80649	0.80629	Undefined
		0.40374	0.50785	0.60442	0.67818	0.73362	0.80691	0.85993	Undefined				0.4125	0.528	0.6406	0.7275	0.7895	0.8811	0.9219	Undefined				0.38194	0.49484	0.61203	0.69751	0.77693	0.84395	0.90928	1.5388				0.40442	0.50186	0.60358	0.69758	0.72986	0.77283	0.83603	Undefined
		0.40392	0.50442	0.61442	0.66595	0.73916	0.8164	0.83886	Undefined				0.4123	0.5327	0.6479	0.708	0.8129	0.8659	0.9309	Undefined				0.39065	0.49705	0.60759	0.70224	0.75679	0.84306	0.91139	1.521				0.40169	0.49965	0.6067	0.6823	0.72669	0.80339	0.81379	Undefined
		0.4046	0.50688	0.60882	0.68166	0.74945	0.80596	0.81873	Undefined				0.4125	0.5288	0.6414	0.7178	0.8126	0.8761	0.9301	Undefined				0.39082	0.48565	0.5995	0.69097	0.77505	0.84687	0.89848	1.4995				0.4044	0.50512	0.60935	0.6897	0.74437	0.81204	0.84626	Undefined
		0.40295	0.50371	0.60045	0.68291	0.73971	0.79548	0.83689	Undefined				0.4124	0.5278	0.6439	0.7292	0.8072	0.8643	0.916	Undefined				0.38416	0.48717	0.60591	0.68928	0.77169	0.83938	0.90989	1.5352				0.40597	0.5021	0.60794	0.70834	0.72616	0.81477	0.86384	Undefined
		0.40352	0.49722	0.60179	0.66012	0.72316	0.79859	0.81905	Undefined				0.4124	0.5319	0.6494	0.6452	0.7835	0.8707	0.9286	Undefined				0.38189	0.48822	0.60971	0.68423	0.76919	0.84945	0.91519	1.5345				0.4043	0.50673	0.61146	0.67524	0.74068	0.81884	0.82686	Undefined
		0.40276	0.50402	0.60482	0.662	0.72294	0.78727	0.81881	Undefined				0.4125	0.5295	0.6468	0.7503	0.8084	0.8677	0.9181	Undefined				0.37925	0.48533	0.60982	0.64831	0.76217	0.84509	0.90982	1.5461				0.40235	0.50388	0.60788	0.67562	0.7446	0.8108	0.82283	Undefined
		0.40373	0.50871	0.60494	0.67906	0.71538	0.79889	0.83089	Undefined				0.4125	0.5309	0.6462	0.7203	0.8233	0.8637	0.8511	Undefined				0.37701	0.49127	0.61574	0.69729	0.77825	0.8392	0.92922	1.5249				0.40456	0.4991	0.6004	0.68156	0.73715	0.80509	0.84428	Undefined
		0.40136	0.50314	0.61186	0.67691	0.72712	0.80279	0.82897	Undefined				0.4126	0.5282	0.6456	0.7256	0.7911	0.8583	0.9217	Undefined				0.38205	0.49204	0.60559	0.69749	0.77998	0.84834	0.90539	1.5235				0.40483	0.50143	0.60767	0.67561	0.75625	0.80651	0.79102	Undefined
		0.40379	0.50599	0.59968	0.68525	0.74091	0.80148	0.83283	Undefined				0.4126	0.5289	0.6448	0.7429	0.7883	0.8776	0.9166	Undefined				0.38586	0.49459	0.60988	0.69732	0.78085	0.85142	0.91063	1.516				0.40641	0.50528	0.60853	0.67946	0.73337	0.80486	0.84792	Undefined
		0.40311	0.50029	0.6082	0.68801	0.75406	0.80662	0.86692	Undefined				0.4124	0.5303	0.6418	0.6711	0.807	0.8705	0.9333	Undefined				0.38469	0.48357	0.60418	0.69818	0.77956	0.83946	0.89381	1.532				0.4061	0.508	0.60797	0.70994	0.72162	0.81832	0.83185	Undefined
		0.40428	0.49896	0.60698	0.67664	0.76084	0.80627	0.84759	Undefined				0.4123	0.5324	0.6447	0.7283	0.8135	0.8649	0.9274	Undefined				0.3802	0.49378	0.60724	0.70443	0.78451	0.83677	0.91887	1.4973				0.40436	0.50063	0.6096	0.68834	0.75564	0.8035	0.8092	Undefined
		0.40445	0.50183	0.60883	0.67954	0.75689	0.79868	0.82689	Undefined				0.4125	0.53	0.645	0.7148	0.8062	0.8771	0.929	Undefined				0.38768	0.47972	0.60627	0.69942	0.76749	0.84482	0.91638	1.5374				0.40572	0.49462	0.60148	0.68861	0.76413	0.8095	0.79789	Undefined
		0.40395	0.50594	0.60912	0.67417	0.7422	0.80512	0.82731	Undefined				0.4125	0.5329	0.6471	0.7252	0.8112	0.8731	0.9309	Undefined				0.38446	0.48567	0.60578	0.69313	0.77687	0.8464	0.91983	1.53				0.40401	0.50222	0.60306	0.68152	0.7645	0.80209	0.8371	Undefined
		0.4068	0.50523	0.60522	0.68139	0.73743	0.80224	0.78659	Undefined				0.4094	0.5321	0.6462	0.7241	0.8122	0.8688	0.918	Undefined				0.38393	0.48993	0.61006	0.67971	0.76953	0.8517	0.91225	1.5391				0.40482	0.50331	0.60611	0.67053	0.73876	0.80187	0.81395	Undefined
		0.40623	0.50773	0.59951	0.66983	0.74461	0.79965	0.84253	Undefined				0.4125	0.5278	0.6443	0.733	0.8091	0.8603	0.9148	Undefined				0.37974	0.4878	0.60496	0.68152	0.77426	0.85405	0.90563	1.5376				0.40435	0.50449	0.61569	0.67721	0.75181	0.80409	0.83772	Undefined
		0.4041	0.50177	0.61097	0.70015	0.72158	0.79989	0.83456	Undefined				0.4124	0.5308	0.6457	0.7466	0.8085	0.8702	0.9289	Undefined				0.38773	0.49362	0.61156	0.69033	0.77516	0.84675	0.91371	1.5365				0.40427	0.49484	0.61169	0.67625	0.7365	0.81163	0.81633	Undefined
		0.40538	0.50059	0.59919	0.67939	0.71947	0.80194	0.84419	Undefined				0.4125	0.5304	0.6386	0.7215	0.8059	0.8745	0.934	Undefined				0.37965	0.4894	0.60735	0.68939	0.77699	0.84572	0.90355	1.5334				0.40362	0.49843	0.60892	0.68412	0.76338	0.80575	0.8385	Undefined
		0.40648	0.50119	0.60727	0.67416	0.73422	0.80554	0.81122	Undefined				0.4124	0.5301	0.6453	0.6449	0.8114	0.845	0.9254	Undefined				0.38307	0.48634	0.60917	0.64701	0.7821	0.84804	0.91437	1.5251				0.40127	0.50428	0.61343	0.67957	0.74698	0.8021	0.84516	Undefined
		0.40501	0.5037	0.60977	0.68722	0.74286	0.80902	0.83799	Undefined				0.4125	0.5286	0.6503	0.7187	0.8057	0.8669	0.9288	Undefined				0.38555	0.49129	0.60603	0.70171	0.77256	0.84455	0.91929	1.5225				0.40683	0.50021	0.60345	0.67984	0.74833	0.80661	0.86204	Undefined
		0.40598	0.49828	0.6088	0.67645	0.7431	0.81256	0.81696	Undefined				0.4125	0.5327	1.144	0.7239	0.8088	0.8667	0.9352	Undefined				0.38235	0.49322	0.59972	0.68193	0.77038	0.84003	0.91497	1.5456				0.40473	0.50494	0.60125	0.67529	0.72804	0.80454	0.83938	Undefined
		0.40402	0.50828	0.60707	0.67948	0.75596	0.78342	0.83	Undefined				0.4124	0.5298	0.6404	0.6888	0.8096	0.869	0.9131	Undefined				0.37881	0.48624	0.61416	0.70864	0.77761	0.84675	0.90342	1.5455				0.40297	0.50154	0.60286	0.67468	0.73381	0.79086	0.83055	Undefined
		0.40427	0.49977	0.60731	0.68854	0.71902	0.79846	0.82557	Undefined				0.4093	0.5328	0.644	0.7232	0.8059	0.8651	0.9191	Undefined				0.38763	0.4896	0.60624	0.70012	0.76804	0.84247	0.90731	1.5461				0.4039	0.49909	0.60769	0.66744	0.7316	0.78616	0.82257	Undefined
		0.40563	0.50471	0.60222	0.67557	0.7448	0.79817	0.84882	Undefined				0.4126	0.5255	0.6441	0.737	0.8106	0.8538	0.9344	Undefined				0.38442	0.48983	0.60799	0.68172	0.76459	0.81769	0.91789	1.5328				0.4032	0.50276	0.60862	0.67282	0.75712	0.80186	0.805	Undefined
		0.40463	0.50477	0.61266	0.68989	0.74955	0.80158	0.83582	Undefined				0.4126	0.5303	0.6481	0.7491	0.7918	0.8685	0.9312	Undefined				0.37617	0.48807	0.59689	0.70178	0.76679	0.84026	0.91237	1.5322				0.40294	0.50711	0.6054	0.68645	0.74034	0.80621	0.83241	Undefined
		0.40425	0.50185	0.60885	0.6847	0.7448	0.81117	0.8515	Undefined				0.4124	0.5296	0.6406	0.7409	0.8074	0.848	0.9211	Undefined				0.38821	0.49116	0.61293	0.69163	0.77078	0.8492	0.92104	1.5168				0.40434	0.50103	0.60748	0.68596	0.7593	0.80504	0.8513	Undefined
									Undefined											Undefined											1.5239											Undefined
									Undefined											Undefined											1.5267											Undefined
									Undefined											Undefined											1.5138											Undefined
									Undefined											Undefined											1.5259											Undefined
									Undefined											Undefined											1.5296											Undefined
									Undefined											Undefined											1.5411											Undefined
									Undefined											Undefined											1.5224											Undefined
									Undefined											Undefined											1.5143											Undefined
									Undefined											Undefined											1.5334											Undefined
									Undefined											Undefined											1.5153											Undefined
									Undefined											Undefined											1.5424											Undefined
									Undefined											Undefined											1.5255											Undefined
									Undefined											Undefined											1.5379											Undefined
									Undefined											Undefined											1.5196											Undefined
									Undefined											Undefined											1.5367											Undefined
									Undefined											Undefined											1.5205											Undefined
									Undefined											Undefined											1.5256											Undefined
									Undefined											Undefined											1.5192											Undefined
									Undefined											Undefined											1.5328											Undefined
									Undefined											Undefined											1.5242											Undefined
									Undefined											Undefined											1.5321											Undefined
									Undefined											Undefined											1.5356											Undefined
									Undefined											Undefined											1.5117											Undefined
									Undefined											Undefined											1.5438											Undefined
									Undefined											Undefined											1.5175											Undefined
									Undefined											Undefined											1.5215											Undefined
									Undefined											Undefined											1.5319											Undefined
									Undefined											Undefined											1.5388											Undefined
									Undefined											Undefined											1.5274											Undefined
									Undefined											Undefined											1.4962											Undefined
									Undefined											Undefined											1.517											Undefined
									Undefined											Undefined											1.5126											Undefined
									Undefined											Undefined											1.5104											Undefined
									Undefined											Undefined											1.5282											Undefined
									Undefined											Undefined											1.5262											Undefined
									Undefined											Undefined											1.5224											Undefined
									Undefined											Undefined											1.5303											Undefined
									Undefined											Undefined											1.5451											Undefined
									Undefined											Undefined											1.5271											Undefined
									Undefined											Undefined											1.5466											Undefined
									Undefined											Undefined											1.5109											Undefined
									Undefined											Undefined											1.5269											Undefined
									Undefined											Undefined											1.5499											Undefined
									Undefined											Undefined											1.5414											Undefined
									Undefined											Undefined											1.5274											Undefined
									Undefined											Undefined											1.5151											Undefined
									Undefined											Undefined											1.5222											Undefined
									Undefined											Undefined											1.4931											Undefined
									Undefined											Undefined											1.5148											Undefined
									Undefined											Undefined											1.5358											Undefined
									Undefined											Undefined											1.5387											Undefined
									Undefined											Undefined											1.5291											Undefined
									Undefined											Undefined											1.5171											Undefined
									Undefined											Undefined											1.5293											Undefined
									Undefined											Undefined											1.5345											Undefined
									Undefined											Undefined											1.5358											Undefined
									Undefined											Undefined											1.5331											Undefined
									Undefined											Undefined											1.5201											Undefined
									Undefined											Undefined											1.529											Undefined
									Undefined											Undefined											1.543											Undefined
									Undefined											Undefined											1.545											Undefined
									Undefined											Undefined											1.5278											Undefined
									Undefined											Undefined											1.5345											Undefined
									Undefined											Undefined											1.5321											Undefined
									Undefined											Undefined											1.5234											Undefined
									Undefined											Undefined											1.5375											Undefined
									Undefined											Undefined											1.5359											Undefined
									Undefined											Undefined											1.5133											Undefined
									Undefined											Undefined											1.5398											Undefined
									Undefined											Undefined											1.5348											Undefined
									Undefined											Undefined											1.541											Undefined
									Undefined											Undefined											1.5413											Undefined
									Undefined											Undefined											1.5226											Undefined
									Undefined											Undefined											1.5055											Undefined
									Undefined											Undefined											1.5296											Undefined
									Undefined											Undefined											1.5308											Undefined
									Undefined											Undefined											1.5322											Undefined
									Undefined											Undefined											1.5205											Undefined
									Undefined											Undefined											1.5312											Undefined
									Undefined											Undefined											1.5211											Undefined
									Undefined											Undefined											1.5269											Undefined
									Undefined											Undefined											1.5295											Undefined
									Undefined											Undefined											1.532											Undefined
									Undefined											Undefined											1.5294											Undefined
									Undefined											Undefined											1.506											Undefined
									Undefined											Undefined											1.5258											Undefined
									Undefined											Undefined											1.5181											Undefined
									Undefined											Undefined											1.5024											Undefined
									Undefined											Undefined											1.5049											Undefined
									Undefined											Undefined											1.5216											Undefined
									Undefined											Undefined											1.5042											Undefined
									Undefined											Undefined											1.516											Undefined
									Undefined											Undefined											1.5273											Undefined
									Undefined											Undefined											1.5256											Undefined
									Undefined											Undefined											1.5232											Undefined
									Undefined											Undefined											1.5357											Undefined
									Undefined											Undefined											1.5048											Undefined
									Undefined											Undefined											1.5224											Undefined
									Undefined											Undefined											1.535											Undefined
									Undefined											Undefined											1.5217											Undefined
									Undefined											Undefined											1.5232											Undefined
									Undefined											Undefined											1.5222											Undefined
									Undefined											Undefined											1.5298											Undefined
									Undefined											Undefined											1.5368											Undefined
									Undefined											Undefined											1.5357											Undefined
									Undefined											Undefined											1.5183											Undefined
									Undefined											Undefined											1.5244											Undefined
									Undefined											Undefined											1.5318											Undefined
									Undefined											Undefined											1.5312											Undefined
									Undefined											Undefined											1.5188											Undefined
									Undefined											Undefined											1.4921											Undefined
									Undefined											Undefined											1.5374											Undefined
									Undefined											Undefined											1.5388											Undefined
									Undefined											Undefined											1.5243											Undefined
									Undefined											Undefined											1.5361											Undefined
									Undefined											Undefined											1.5434											Undefined
									Undefined											Undefined											1.5372											Undefined
									Undefined											Undefined											1.5176											Undefined
									Undefined											Undefined											1.5268											Undefined
									Undefined											Undefined											1.51											Undefined
									Undefined											Undefined											1.5271											Undefined
									Undefined											Undefined											1.5221											Undefined
									Undefined											Undefined											1.5345											Undefined
									Undefined											Undefined											1.5246											Undefined
									Undefined											Undefined											1.5421											Undefined
									Undefined											Undefined											1.5296											Undefined
									Undefined											Undefined											1.5258											Undefined
									Undefined											Undefined											1.5308											Undefined
									Undefined											Undefined											1.546											Undefined
									Undefined											Undefined											1.521											Undefined
									Undefined											Undefined											1.5355											Undefined
									Undefined											Undefined											1.5321											Undefined
									Undefined											Undefined											1.5304											Undefined
									Undefined											Undefined											1.5141											Undefined
									Undefined											Undefined											1.5099											Undefined
									Undefined											Undefined											1.5045											Undefined
									Undefined											Undefined											1.5358											Undefined
									Undefined											Undefined											1.5402											Undefined
									Undefined											Undefined											1.5137											Undefined
									Undefined											Undefined											1.5378											Undefined
									Undefined											Undefined											1.5217											Undefined
									Undefined											Undefined											1.5166											Undefined
									Undefined											Undefined											1.5219											Undefined
									Undefined											Undefined											1.5169											Undefined
									Undefined											Undefined											1.5285											Undefined
									Undefined											Undefined											1.5123											Undefined
									Undefined											Undefined											1.5173											Undefined
									Undefined											Undefined											1.5349											Undefined
									Undefined											Undefined											1.5323											Undefined
									Undefined											Undefined											1.5302											Undefined
									Undefined											Undefined											1.5168											Undefined
									Undefined											Undefined											1.5308											Undefined
									Undefined											Undefined											1.5309											Undefined
									Undefined											Undefined											1.5271											Undefined
									Undefined											Undefined											1.5279											Undefined
									Undefined											Undefined											1.5242											Undefined
									Undefined											Undefined											1.5314											Undefined
									Undefined											Undefined											1.5433											Undefined
									Undefined											Undefined											1.5362											Undefined
									Undefined											Undefined											1.515											Undefined
									Undefined											Undefined											1.5377											Undefined
									Undefined											Undefined											1.5296											Undefined
									Undefined											Undefined											1.5325											Undefined
									Undefined											Undefined											1.5382											Undefined
									Undefined											Undefined											1.534											Undefined
									Undefined											Undefined											1.5011											Undefined
									Undefined											Undefined											1.5234											Undefined
									Undefined											Undefined											1.5381											Undefined
									Undefined											Undefined											1.5305											Undefined
									Undefined											Undefined											1.5095											Undefined
									Undefined											Undefined											1.5254											Undefined
									Undefined											Undefined											1.5295											Undefined
									Undefined											Undefined											1.536											Undefined
									Undefined											Undefined											1.5361											Undefined
									Undefined											Undefined											1.5066											Undefined
									Undefined											Undefined											1.5151											Undefined
									Undefined											Undefined											1.5266											Undefined
									Undefined											Undefined											1.5315											Undefined
									Undefined											Undefined											1.5368											Undefined
									Undefined											Undefined											1.5335											Undefined
									Undefined											Undefined											1.5282											Undefined
									Undefined											Undefined											1.5085											Undefined
									Undefined											Undefined											1.5317											Undefined
									Undefined											Undefined											1.5388											Undefined
									Undefined											Undefined											1.5003											Undefined
									Undefined											Undefined											1.5355											Undefined
									Undefined											Undefined											1.5258											Undefined
									Undefined											Undefined											1.5451											Undefined
									Undefined											Undefined											1.515											Undefined
									Undefined											Undefined											1.533											Undefined
									Undefined											Undefined											1.5336											Undefined
									Undefined											Undefined											1.5226											Undefined
									Undefined											Undefined											1.5345											Undefined
									Undefined											Undefined											1.5069											Undefined
									Undefined											Undefined											1.5274											Undefined
									Undefined											Undefined											1.5242											Undefined
									Undefined											Undefined											1.5346											Undefined
									Undefined											Undefined											1.5391											Undefined
									Undefined											Undefined											1.5276											Undefined
									Undefined											Undefined											1.4756											Undefined
									Undefined											Undefined											1.5361											Undefined
									Undefined											Undefined											1.5351											Undefined
									Undefined											Undefined											1.4774											Undefined
									Undefined											Undefined											1.5336											Undefined
									Undefined											Undefined											1.5577											Undefined
									Undefined											Undefined											1.5324											Undefined
									Undefined											Undefined											1.5236											Undefined
									Undefined											Undefined											1.5175											Undefined
									Undefined											Undefined											1.5274											Undefined
									Undefined											Undefined											1.5247											Undefined
									Undefined											Undefined											1.5345											Undefined
									Undefined											Undefined											1.5336											Undefined
									Undefined											Undefined											1.5364											Undefined
									Undefined											Undefined											1.5277											Undefined
									Undefined											Undefined											1.5226											Undefined
									Undefined											Undefined											1.5315											Undefined
									Undefined											Undefined											1.5175											Undefined
									Undefined											Undefined											1.5381											Undefined
									Undefined											Undefined											1.511											Undefined
									Undefined											Undefined											1.5441											Undefined
									Undefined											Undefined											1.536											Undefined
									Undefined											Undefined											1.5295											Undefined
									Undefined											Undefined											1.5403											Undefined
									Undefined											Undefined											1.5334											Undefined
									Undefined											Undefined											1.5267											Undefined
									Undefined											Undefined											1.5263											Undefined
									Undefined											Undefined											1.5214											Undefined
									Undefined											Undefined											1.5234											Undefined
									Undefined											Undefined											1.5368											Undefined
									Undefined											Undefined											1.5297											Undefined
									Undefined											Undefined											1.5272											Undefined
									Undefined											Undefined											1.5199											Undefined
									Undefined											Undefined											1.5393											Undefined
									Undefined											Undefined											1.5201											Undefined
									Undefined											Undefined											1.5371											Undefined
									Undefined											Undefined											1.5323											Undefined
									Undefined											Undefined											1.5043											Undefined
									Undefined											Undefined											1.5487											Undefined
									Undefined											Undefined											1.5231											Undefined
									Undefined											Undefined											1.5387											Undefined
									Undefined											Undefined											1.5168											Undefined
									Undefined											Undefined											1.526											Undefined
									Undefined											Undefined											1.5239											Undefined
									Undefined											Undefined											1.5338											Undefined
									Undefined											Undefined											1.4858											Undefined
									Undefined											Undefined											1.5339											Undefined
									Undefined											Undefined											1.5188											Undefined
									Undefined											Undefined											1.526											Undefined
									Undefined											Undefined											1.5305											Undefined
									Undefined											Undefined											1.5376											Undefined
									Undefined											Undefined											1.5336											Undefined
									Undefined											Undefined											1.5329											Undefined
									Undefined											Undefined											1.5232											Undefined
									Undefined											Undefined											1.5183											Undefined
									Undefined											Undefined											1.5321											Undefined
									Undefined											Undefined											1.5353											Undefined
									Undefined											Undefined											1.5168											Undefined
									Undefined											Undefined											1.5395											Undefined
									Undefined											Undefined											1.5246											Undefined
									Undefined											Undefined											1.4999											Undefined
									Undefined											Undefined											1.5254											Undefined
									Undefined											Undefined											1.5114											Undefined
									Undefined											Undefined											1.5289											Undefined
									Undefined											Undefined											1.5359											Undefined
									Undefined											Undefined											1.523											Undefined
									Undefined											Undefined											1.5343											Undefined
									Undefined											Undefined											1.5225											Undefined
									Undefined											Undefined											1.5326											Undefined
									Undefined											Undefined											1.5345											Undefined
									Undefined											Undefined											1.5193											Undefined
									Undefined											Undefined											1.5379											Undefined
									Undefined											Undefined											1.5122											Undefined
									Undefined											Undefined											1.5336											Undefined
									Undefined											Undefined											1.5204											Undefined
									Undefined											Undefined											1.5187											Undefined
									Undefined											Undefined											1.5473											Undefined
									Undefined											Undefined											1.5249											Undefined
									Undefined											Undefined											1.5312											Undefined
									Undefined											Undefined											1.5287											Undefined
									Undefined											Undefined											1.5365											Undefined
									Undefined											Undefined											1.5277											Undefined
									Undefined											Undefined											1.5308											Undefined
									Undefined											Undefined											1.537											Undefined
									Undefined											Undefined											1.5429											Undefined
									Undefined											Undefined											1.5178											Undefined
									Undefined											Undefined											1.5334											Undefined
									Undefined											Undefined											1.5312											Undefined
									Undefined											Undefined											1.5443											Undefined

## Sheet: Fig. 4
Panel a			Panel b			Panel c				Panel d				Panel e																		Panel f
X axis	Y axis		X axis	Y axis		X axis	Y axis	Error bars			Polygons (black points)	Stars (gray points)				Black items, raw (red lines)				Black & white items, raw (magenta lines)				Black items, contrast normalized (black lines)				Black & white items, contrast normalized (gray lines)						Black items, raw (red lines)				Black & white items, raw (magenta lines)				Black items, contrast normalized (black lines)				Black & white items, contrast normalized (gray lines)
Numerosity	Power		Item Size	Power		Spacing	Mean Power	SD Power		X axis	Y axis	Y axis		X axis		Y axis	Confidence intervals			Y axis	Confidence intervals			Y axis	Confidence intervals			Y axis	Confidence intervals			X axis		Y axis	Confidence intervals			Y axis	Confidence intervals			Y axis	Confidence intervals			Y axis	Confidence intervals
0	0		1	0.3197		50	0.8776	0.0248		Point count	Power	Power		Contrast		Mean Power	2.5% CI	97.5% CI		Mean Power	2.5% CI	97.5% CI		Mean Power	2.5% CI	97.5% CI		Mean Power	2.5% CI	97.5% CI		Contrast range		Mean Power	2.5% CI	97.5% CI		Mean Power	2.5% CI	97.5% CI		Mean Power	2.5% CI	97.5% CI		Mean Power	2.5% CI	97.5% CI
1	0.9984		2	0.8726		52	0.8444	0.0178		3	1.1121	1.5503		0.0078		0.0181	0.0173	0.0185		0.0184	0.0179	0.0187		2.3149	2.218	2.3636		2.3511	2.2884	2.3895		0		1.1512	1.1181	1.1706		1.1679	1.1311	1.1895		2.3064	2.2499	2.3425		2.3358	2.2559	2.3998
2	1.2704		3	0.9498		54	0.8699	0.2608		4	0.9806	0.9488		0.0156		0.0362	0.0353	0.0368		0.0367	0.0359	0.0375		2.316	2.257	2.3554		2.3504	2.2987	2.4015		0.0156		1.1507	1.1092	1.1692		1.1677	1.1333	1.1881		2.302	2.2093	2.3459		2.3383	2.2822	2.3954
3	1.5714		4	0.9656		56	0.8111	0.3203		5	0.981	0.9272		0.0234		0.0538	0.0522	0.0549		0.0549	0.0528	0.0562		2.2953	2.2251	2.3434		2.3421	2.2548	2.3984		0.0312		1.1509	1.1124	1.1841		1.1713	1.133	1.2042		2.2972	2.2001	2.3429		2.3366	2.2677	2.3957
4	1.794		5	0.9572		58	1.3699	0.7055		6	0.984	0.92		0.0312		0.0716	0.0686	0.0732		0.0732	0.0703	0.0748		2.2917	2.1942	2.3429		2.3434	2.2484	2.3949		0.0469		1.15	1.0836	1.1864		1.1716	1.133	1.1967		2.3021	2.2214	2.3479		2.3437	2.2747	2.4023
5	2.0035		6	0.9811		60	1.8746	0.5816		7	0.987	0.8532		0.0391		0.0899	0.0864	0.0915		0.0913	0.0893	0.0933		2.3012	2.2115	2.3425		2.3383	2.2856	2.3878		0.0625		1.147	1.0855	1.1894		1.1721	1.1245	1.2064		2.2998	2.1947	2.3454		2.3458	2.2887	2.3802
6	2.187		7	0.9753		62	2.0106	0.4925		8	0.9872	0.8543		0.0469		0.1077	0.1028	0.1097		0.1097	0.1054	0.1126		2.2967	2.1934	2.3395		2.3405	2.249	2.4015		0.0781		1.1564	1.1088	1.1949		1.1707	1.1249	1.2147		2.2974	2.1753	2.3541		2.3434	2.2709	2.3943
7	2.3572		8	0.9843		64	2.1961	0.0619		9	0.9857	0.8375		0.0547		0.1256	0.1199	0.1281		0.1282	0.1243	0.1309		2.2962	2.1934	2.3426		2.344	2.2724	2.3935		0.0938		1.147	1.0788	1.2053		1.1695	1.1217	1.2251		2.3076	2.2315	2.3455		2.343	2.2626	2.3918
8	2.5182		9	0.9813		66	2.2191	0.0457		10	0.9873	0.8348		0.0625		0.1437	0.1395	0.1463		0.1462	0.1403	0.1493		2.2993	2.2324	2.3401		2.3387	2.2453	2.3894		0.1094		1.1496	1.0835	1.2172		1.1676	1.1037	1.2275		2.3008	2.2006	2.35		2.3432	2.2749	2.406
9	2.6585		10	0.9868		68	2.2488	0.0684		Inf (circle)	0.9884	0.9884		0.0703		0.1619	0.1569	0.1648		0.1649	0.1597	0.1681		2.3023	2.2319	2.3436		2.3453	2.2709	2.3902		0.125		1.1554	1.0878	1.2367		1.1712	1.0977	1.2245		2.3033	2.1832	2.3485		2.3508	2.2992	2.4025
10	2.8184		11	0.9851		70	2.281	0.0604						0.0781		0.1798	0.1715	0.1834		0.1825	0.1746	0.1868		2.3009	2.1954	2.348		2.3355	2.2348	2.3916		0.1406		1.1601	1.0579	1.2373		1.1784	1.0969	1.2428		2.3086	2.2377	2.348		2.3452	2.2701	2.4022
11	2.9587		12	0.9884		72	2.238	0.058						0.0859		0.1971	0.1886	0.202		0.2018	0.1963	0.2071		2.2939	2.1947	2.3507		2.3486	2.2841	2.4098		0.1562		1.1609	1.0685	1.236		1.1737	1.1007	1.2445		2.3034	2.1935	2.3556		2.3513	2.3017	2.3937
12	3.0757		13	0.9874		74	2.2368	0.0578						0.0938		0.2155	0.2067	0.2195		0.2194	0.2123	0.2236		2.2985	2.2046	2.3415		2.3407	2.2646	2.3849		0.1719		1.1462	1.0552	1.2323		1.1717	1.089	1.2608		2.3123	2.214	2.3512		2.3566	2.295	2.3938
13	3.193		14	0.9895		76	2.2439	0.056						0.1016		0.2337	0.2246	0.2375		0.2379	0.2282	0.2423		2.301	2.2112	2.3388		2.3427	2.2464	2.3855		0.1875		1.1566	1.0554	1.2439		1.1792	1.0797	1.2714		2.3154	2.2381	2.3517		2.3518	2.294	2.4018
14	3.3075		15	0.9883		78	2.2471	0.07						0.1094		0.2504	0.2394	0.2561		0.2563	0.2453	0.2622		2.2889	2.1884	2.3411		2.3433	2.2427	2.3974		0.2031		1.1526	1.0566	1.2536		1.1754	0.9921	1.2866		2.3153	2.2054	2.3615		2.359	2.2861	2.4037
15	3.4478		16	0.99		80	2.284	0.0458						0.1172		0.2703	0.2587	0.275		0.274	0.267	0.2787		2.307	2.2078	2.3463		2.338	2.2781	2.3784		0.2188		1.1562	1.0604	1.2623		1.1801	1.0624	1.2694		2.3183	2.2495	2.3612		2.3626	2.3127	2.4282
16	3.5439		17	0.989		82	2.2635	0.0363						0.125		0.2876	0.2796	0.2928		0.2928	0.2863	0.2994		2.3006	2.2364	2.3426		2.3427	2.2901	2.3949		0.2344		1.1591	1.014	1.264		1.1691	1.0576	1.2906		2.3248	2.2709	2.3662		2.3648	2.3147	2.4227
17	3.6558		18	0.9902		84	2.2868	0.0286						0.1328		0.3052	0.2949	0.3113		0.3106	0.2973	0.3177		2.2983	2.2202	2.344		2.3388	2.2388	2.3923		0.25		1.1565	1.0408	1.2781		1.1783	1.0432	1.3116		2.3322	2.2716	2.3815		2.3611	2.3048	2.4222
18	3.7435		19	0.9896		86	2.2567	0.0673						0.1406		0.3237	0.3157	0.3305		0.3301	0.3251	0.3376		2.3022	2.245	2.3504		2.3475	2.3116	2.4007		0.2656		1.1626	1.0273	1.3031		1.1888	1.0675	1.3186		2.3323	2.2573	2.3776		2.3595	2.279	2.4126
19	3.8675		20	0.9906		88	2.2605	0.0902						0.1484		0.3409	0.3312	0.3486		0.3465	0.3365	0.3524		2.2969	2.2313	2.3482		2.3346	2.267	2.3739		0.2812		1.1561	1.0067	1.2961		1.1903	1.0483	1.3217		2.3293	2.2286	2.3789		2.3753	2.3081	2.4308
20	3.9483		21	0.9901		90	2.2673	0.0709						0.1562		0.3584	0.3395	0.3662		0.3657	0.3519	0.3742		2.2939	2.1729	2.3436		2.3405	2.2522	2.395		0.2969		1.1712	1.0303	1.31		1.1797	1.0324	1.3172		2.3242	2.1889	2.3814		2.3762	2.3174	2.4325
21	4.0443		22	0.9908		92	2.2642	0.0547						0.1641		0.3773	0.361	0.3845		0.3826	0.371	0.3916		2.2995	2.2004	2.3439		2.3319	2.2611	2.3867		0.3125		1.1831	1.0003	1.3082		1.1851	1.0161	1.36		2.3436	2.2684	2.4124		2.3766	2.2751	2.4344
22	4.1495		23	0.9904		94	2.2541	0.041						0.1719		0.3956	0.3838	0.403		0.4022	0.3941	0.4097		2.3016	2.233	2.3449		2.3403	2.2932	2.3838		0.3281		1.1889	1.0068	1.3531		1.2173	1.0392	1.3803		2.3428	2.2686	2.408		2.3764	2.2977	2.4341
23	4.2451		24	0.9909		96	2.2763	0.0665						0.1797		0.4129	0.3988	0.4217		0.4204	0.4066	0.4302		2.2978	2.2193	2.347		2.3395	2.263	2.3944		0.3438		1.1806	0.9825	1.3958		1.2056	1.0225	1.3511		2.3444	2.2547	2.401		2.3745	2.3006	2.4481
24	4.3401		25	0.9906		98	2.2924	0.0353						0.1875		0.4322	0.4177	0.4387		0.4395	0.4339	0.4494		2.305	2.2277	2.3395		2.3442	2.3144	2.397		0.3594		1.1959	1.0303	1.3949		1.1819	1.0276	1.365		2.3442	2.2288	2.4055		2.3883	2.3164	2.4516
25	4.4296		26	0.9911		100	2.2925	0.0415						0.1953		0.4489	0.4298	0.4572		0.457	0.4459	0.4652		2.2982	2.2008	2.3411		2.3397	2.2831	2.3817		0.375		1.1673	0.9757	1.3467		1.2005	1.0737	1.3624		2.358	2.2894	2.4254		2.3926	2.3121	2.4683
26	4.4903		27	0.9907		102	2.3067	0.0515						0.2031		0.4683	0.4588	0.4753		0.473	0.4535	0.4851		2.3054	2.2588	2.3398		2.3287	2.2325	2.3882		0.3906		1.1895	0.976	1.3966		1.1975	1.0215	1.3925		2.3539	2.2684	2.4157		2.3978	2.3207	2.4717
27	4.5898		28	0.9911		104	2.2882	0.0377						0.2109		0.4854	0.4579	0.495		0.4943	0.4795	0.5048		2.3011	2.1709	2.3466		2.3432	2.2734	2.3932		0.4062		1.1867	0.995	1.3692		1.1901	1.0282	1.3865		2.363	2.2433	2.4451		2.4061	2.3381	2.4707
28	4.6716		29	0.9909		106	2.3062	0.044						0.2188		0.5006	0.4727	0.5126		0.513	0.497	0.5231		2.2885	2.1608	2.3434		2.345	2.272	2.3914		0.4219		1.189	0.9111	1.4217		1.2213	1.0347	1.4231		2.3648	2.2463	2.4357		2.3972	2.3241	2.4704
29	4.743		30	0.9912		108	2.3027	0.052						0.2266		0.5198	0.5027	0.5302		0.5296	0.5115	0.5417		2.2944	2.219	2.3404		2.3374	2.2575	2.3908		0.4375		1.1798	0.9637	1.3457		1.2121	0.97	1.4389		2.3706	2.2919	2.4422		2.4051	2.2982	2.5121
30	4.8044		31	0.9912		110	2.3049	0.0595						0.2344		0.5363	0.5019	0.5491		0.5479	0.5324	0.5577		2.2882	2.1416	2.3429		2.3377	2.2717	2.3797		0.4531		1.191	0.9957	1.4042		1.1918	0.9221	1.405		2.3791	2.2889	2.4548		2.4115	2.3146	2.4986
31	4.9183		32	0.9912		112	2.3244	0.0201						0.2422		0.5555	0.5348	0.5659		0.5666	0.5494	0.5788		2.2937	2.2081	2.3366		2.3396	2.2684	2.3899		0.4688		1.176	0.9297	1.4316		1.1999	0.9993	1.3882		2.3951	2.3015	2.4913		2.421	2.3486	2.5169
32	5.01		33	0.9912		114	2.3143	0.0568						0.25		0.5729	0.5437	0.5853		0.5864	0.5737	0.5964		2.2914	2.1746	2.3413		2.3456	2.2949	2.3855		0.4844		1.1934	0.9668	1.4055		1.2169	0.9411	1.4405		2.3947	2.3128	2.4825		2.422	2.3253	2.523
33	5.0618		34	0.9915		116	2.3099	0.0532						0.2578		0.593	0.5704	0.6043		0.603	0.588	0.6179		2.3001	2.2123	2.3441		2.3389	2.2809	2.3967		0.5		1.2016	0.9988	1.4503		1.2324	0.9561	1.4591		2.3953	2.2774	2.5073		2.4283	2.354	2.5123
34	5.1636		35	0.9914		118	2.316	0.0219						0.2656		0.6129	0.5744	0.6228		0.6223	0.6025	0.6341		2.3075	2.1623	2.3446		2.3427	2.2683	2.3873		0.5156		1.1825	0.9673	1.3922		1.2203	0.8596	1.4848		2.4073	2.3114	2.5179		2.4435	2.3498	2.5743
35	5.2078		36	0.9915		120	2.3158	0.0261						0.2734		0.6263	0.5954	0.642		0.6377	0.6173	0.6512		2.2906	2.1775	2.348		2.332	2.2575	2.3814		0.5312		1.1842	0.9036	1.437		1.2279	0.9295	1.4514		2.4149	2.3103	2.5368		2.4396	2.329	2.5815
36	5.2785		37	0.9913		122	2.3246	0.041						0.2812		0.6501	0.6189	0.6605		0.6568	0.6311	0.6691		2.3114	2.2005	2.3486		2.3351	2.2439	2.3791		0.5469		1.1909	0.8871	1.4666		1.2311	1.0032	1.4881		2.4067	2.2746	2.5268		2.4529	2.3459	2.5951
37	5.3476		38	0.9914		124	2.3101	0.0348						0.2891		0.6613	0.6322	0.6747		0.6765	0.6506	0.6925		2.2878	2.187	2.3339		2.3404	2.2506	2.3955		0.5625		1.199	0.9585	1.4882		1.2248	0.9698	1.4768		2.4245	2.3219	2.5811		2.4574	2.3441	2.5616
38	5.4451		39	0.9916		126	2.3391	0.0206						0.2969		0.6821	0.6617	0.6954		0.6951	0.6727	0.7086		2.2977	2.2289	2.3425		2.3415	2.2659	2.3869		0.5781		1.2341	1.0016	1.4519		1.2189	0.8724	1.4899		2.4257	2.2895	2.5656		2.4637	2.3496	2.5743
39	5.4945		40	0.9915		128	2.3446	0.037						0.3047		0.6999	0.6706	0.7136		0.7134	0.6893	0.7281		2.297	2.2009	2.3421		2.3414	2.2622	2.3896		0.5938		1.2407	0.9893	1.5347		1.209	0.9277	1.4791		2.4406	2.3344	2.5541		2.4712	2.3581	2.5797
40	5.5996		41	0.9912		130	2.3146	0.0482						0.3125		0.7184	0.7016	0.7318		0.7336	0.7148	0.7509		2.299	2.2452	2.3416		2.3474	2.2873	2.4029		0.6094		1.2667	0.9347	1.5162		1.2118	0.925	1.4601		2.4259	2.3095	2.5629		2.4853	2.3523	2.6297
41	5.6195		42	0.9914		132	2.3027	0.0237						0.3203		0.7352	0.7043	0.7506		0.7524	0.7312	0.7657		2.2953	2.1989	2.3432		2.349	2.2827	2.3905		0.625		1.2025	0.9137	1.4389		1.2447	0.9672	1.4981		2.4492	2.3127	2.6025		2.4787	2.3663	2.6393
42	5.7138		43	0.9917		134	2.3055	0.0424						0.3281		0.7558	0.7307	0.7688		0.769	0.7462	0.7909		2.3034	2.2268	2.3429		2.3438	2.2741	2.4104		0.6406		1.212	0.8591	1.5067		1.2151	0.8708	1.4855		2.4677	2.3248	2.6493		2.5023	2.3585	2.6424
43	5.8053		44	0.9913		136	2.341	0.0264						0.3359		0.7703	0.7324	0.7858		0.787	0.7499	0.801		2.2929	2.1803	2.3392		2.3428	2.2324	2.3844		0.6562		1.2296	0.8084	1.5253		1.2427	0.9297	1.5646		2.4589	2.306	2.5938		2.4983	2.385	2.5983
44	5.8146		45	0.9913		138	2.3278	0.0283						0.3438		0.7927	0.7671	0.8082		0.8041	0.7738	0.8179		2.3059	2.2317	2.351		2.3392	2.251	2.3795		0.6719		1.2531	0.9439	1.5402		1.2598	0.9723	1.5875		2.4631	2.3163	2.6481		2.4889	2.349	2.6689
45	5.895		46	0.9915		140	2.3207	0.0322						0.3516		0.8076	0.7688	0.8228		0.8227	0.7964	0.8434		2.297	2.1868	2.3404		2.3402	2.2654	2.399		0.6875		1.2697	0.7914	1.5457		1.2554	0.8769	1.5232		2.4945	2.3177	2.722		2.5055	2.3551	2.736
46	5.9438		47	0.9916		142	2.3321	0.0358						0.3594		0.8305	0.8149	0.8414		0.8422	0.8191	0.8626		2.311	2.2677	2.3413		2.3436	2.2791	2.4003		0.7031		1.2585	0.8728	1.5563		1.2795	0.945	1.5725		2.4965	2.3227	2.7427		2.5167	2.3769	2.6533
47	6.0341		48	0.9918		144	2.3088	0.0465						0.3672		0.8449	0.8109	0.8583		0.8599	0.834	0.8734		2.3011	2.2085	2.3376		2.342	2.2713	2.3786		0.7188		1.2289	0.866	1.5101		1.2473	0.9231	1.5707		2.4963	2.3059	2.7101		2.5429	2.3919	2.7182
48	6.1107		49	0.9917		146	2.3253	0.0322						0.375		0.861	0.8249	0.8765		0.8763	0.8457	0.8968		2.296	2.1998	2.3373		2.3367	2.2553	2.3916		0.7344		1.2536	0.8591	1.5336		1.2814	0.9837	1.6762		2.5002	2.3045	2.7258		2.5328	2.3644	2.6867
49	6.1368		50	0.9918		148	2.3316	0.0341						0.3828		0.8797	0.8354	0.8967		0.8949	0.8633	0.914		2.2981	2.1823	2.3425		2.3378	2.2551	2.3875		0.75		1.2255	0.8648	1.5107		1.2626	0.9146	1.5844		2.4981	2.3271	2.7173		2.5421	2.353	2.8098
50	6.2302		51	0.9917		150	2.341	0.041						0.3906		0.8986	0.8553	0.9154		0.9086	0.8584	0.9322		2.3004	2.1896	2.3435		2.326	2.1974	2.3864		0.7656		1.2681	0.8787	1.5696		1.2511	0.7893	1.6757		2.5346	2.3602	2.7558		2.5339	2.3844	2.7473
51	6.2868		52	0.9916		152	2.3363	0.0387						0.3984		0.9164	0.874	0.9341		0.9317	0.9035	0.9529		2.2999	2.1936	2.3445		2.3383	2.2677	2.3915		0.7812		1.2517	0.9715	1.5956		1.2771	0.9331	1.6152		2.5672	2.3656	2.7899		2.5569	2.3554	2.8535
52	6.3395		53	0.9914		154	2.3405	0.0138						0.4062		0.9378	0.8966	0.9535		0.9514	0.9298	0.975		2.3083	2.207	2.3472		2.342	2.2887	2.4		0.7969		1.249	0.8446	1.6133		1.3004	0.9446	1.641		2.5499	2.3068	2.8281		2.5806	2.391	2.8452
53	6.4103		54	0.9914		156	2.3514	0.0211						0.4141		0.9506	0.9193	0.9693		0.9705	0.9331	0.9878		2.2957	2.2201	2.3408		2.3439	2.2534	2.3856		0.8125		1.2998	0.9385	1.6823		1.3111	0.7669	1.7548		2.5619	2.3427	2.8464		2.5889	2.3814	2.8378
54	6.4382		55	0.9912		158	2.3468	0.0264						0.4219		0.9716	0.9471	0.9865		0.9889	0.9651	1.0181		2.3031	2.245	2.3383		2.344	2.2876	2.4133		0.8281		1.3062	0.9369	1.6795		1.2698	0.8843	1.5653		2.5773	2.3273	2.8634		2.5851	2.382	2.8536
55	6.5249		56	0.9923		160	2.3475	0.0325						0.4297		0.9879	0.951	1.006		1.0054	0.9808	1.0285		2.2992	2.2132	2.3412		2.3399	2.2826	2.3936		0.8438		1.3	0.8608	1.7325		1.3126	0.8123	1.7238		2.5378	2.3534	2.8484		2.6308	2.4138	2.9338
56	6.5638		57	0.9919		162	2.3411	0.0118						0.4375		1.0066	0.9825	1.0226		1.0208	0.975	1.0511		2.3007	2.2458	2.3374		2.3332	2.2285	2.4025		0.8594		1.2917	0.8922	1.6873		1.3141	0.8563	1.6755		2.6051	2.3564	2.9705		2.6146	2.4208	3.0301
57	6.6308		58	0.9915		164	2.3197	0.0565						0.4453		1.0245	0.9813	1.0414		1.0411	1.0116	1.0626		2.3006	2.2036	2.3385		2.3379	2.2718	2.3863		0.875		1.2887	0.9556	1.6587		1.319	0.9675	1.7189		2.6292	2.39	2.9953		2.6422	2.4148	3.0529
58	6.698		59	0.9912		166	2.3519	0.0569						0.4531		1.0404	1.0071	1.0636		1.0625	1.0267	1.0939		2.2962	2.2226	2.3472		2.3448	2.2658	2.414		0.8906		1.283	0.9541	1.6658		1.2978	0.8147	1.6723		2.5975	2.3537	2.9977		2.6702	2.3745	3.065
59	6.7369		60	0.9922		168	2.3509	0.0266						0.4609		1.0607	1.0154	1.0772		1.0757	1.0353	1.1051		2.3013	2.2029	2.3369		2.3337	2.2462	2.3976		0.9062		1.2871	0.7964	1.6104		1.312	0.7731	1.734		2.6428	2.3769	3.0177		2.6287	2.4165	3.0104
60	6.8092		61	0.9916		170	2.3428	0.0406						0.4688		1.0768	1.0333	1.0985		1.0963	1.0619	1.1176		2.2972	2.2045	2.3436		2.3387	2.2653	2.3843		0.9219		1.2845	0.8215	1.7159		1.3216	0.7362	1.7447		2.6341	2.3627	3.0906		2.6788	2.4083	3.1086
61	6.8653		62	0.9912		172	2.3306	0.0362						0.4766		1.0942	1.0161	1.1159		1.1201	1.0805	1.1433		2.296	2.1322	2.3415		2.3503	2.2673	2.3991		0.9375		1.3208	0.7644	1.8155		1.361	0.7984	1.7609		2.6183	2.372	3.0951		2.7138	2.3777	3.2531
62	6.9014		63	0.9921		174	2.348	0.0246						0.4844		1.1151	1.0771	1.1388		1.1321	1.0964	1.1675		2.302	2.2238	2.351		2.3371	2.2635	2.4104		0.9531		1.3292	0.9397	1.7454		1.3123	0.8853	1.6935		2.6313	2.3368	3.1317		2.6676	2.3883	3.3204
63	6.9273		64	0.9914		176	2.3588	0.0208						0.4922		1.136	1.1032	1.1535		1.1547	1.1206	1.1712		2.308	2.2413	2.3437		2.346	2.2767	2.3795		0.9688		1.3174	0.8786	1.6675		1.3691	0.8085	1.8464		2.6791	2.3967	3.347		2.7002	2.4117	3.2238
64	6.9887		65	0.9927		178	2.341	0.0333						0.5		1.1484	1.1056	1.1715		1.1685	1.1283	1.1976		2.2967	2.2112	2.343		2.3371	2.2567	2.3953		0.9844		1.3291	0.9729	1.6823		1.3399	0.7753	1.8355		2.699	2.4241	3.1666		2.6851	2.4214	3.1138
65	7.0569		66	0.9916		180	2.3232	0.04						0.5078		1.1638	1.1155	1.1875		1.1867	1.1431	1.2089		2.2917	2.1966	2.3384		2.3369	2.2511	2.3807		1		1.3724	0.8698	1.7689		1.3418	0.9145	1.696		2.7063	2.3657	3.2502		2.6837	2.4438	3.1533
66	7.0907		67	0.9911		182	2.3418	0.0362						0.5156		1.1864	1.1614	1.2082		1.2054	1.1695	1.239		2.301	2.2524	2.3432		2.3377	2.2682	2.4028
67	7.1427		68	0.9919		184	2.3473	0.0452						0.5234		1.2021	1.1378	1.2266		1.2253	1.1902	1.2666		2.2966	2.1737	2.3434		2.341	2.2739	2.4198
68	7.2425		69	0.9911		186	2.3336	0.0434						0.5312		1.226	1.201	1.2444		1.2417	1.2027	1.2784		2.3077	2.2608	2.3424		2.3372	2.2638	2.4064
69	7.2823		70	0.9919		188	2.3427	0.0305						0.5391		1.2353	1.1891	1.262		1.2595	1.2173	1.2814		2.2915	2.2059	2.3411		2.3365	2.2581	2.3771
70	7.3165		71	0.9911		190	2.3309	0.0338						0.5469		1.2568	1.1746	1.2833		1.2781	1.2168	1.3151		2.2982	2.1479	2.3466		2.3371	2.2249	2.4047
71	7.3801		72	0.9918		192	2.3635	0.0165						0.5547		1.2755	1.2047	1.2971		1.3014	1.276	1.3262		2.2995	2.1718	2.3384		2.3462	2.3005	2.3909
72	7.4044		73	0.991		194	2.3321	0.0268						0.5625		1.2934	1.2616	1.3195		1.3162	1.2735	1.3409		2.2994	2.2428	2.3458		2.3399	2.2639	2.3839
73	7.4469		74	0.9915		196	2.3411	0.0254						0.5703		1.3166	1.2855	1.3358		1.3333	1.2981	1.379		2.3086	2.254	2.3422		2.3378	2.2761	2.4179
74	7.5253		75	0.9928		198	2.3421	0.0331						0.5781		1.3321	1.2943	1.3584		1.3515	1.294	1.3766		2.3042	2.2388	2.3496		2.3377	2.2383	2.3812
75	7.5518		76	0.9912		200	2.3493	0.0229						0.5859		1.3499	1.2927	1.3739		1.3731	1.329	1.4032		2.3038	2.2062	2.3448		2.3435	2.2681	2.3948
76	7.6488		77	0.9923		202	2.3405	0.0311						0.5938		1.3645	1.3123	1.3909		1.3932	1.3574	1.4208		2.2982	2.2101	2.3425		2.3465	2.2862	2.3929
77	7.6592		78	0.991		204	2.3469	0.0166						0.6016		1.3796	1.3216	1.4066		1.4057	1.3495	1.4346		2.2933	2.1969	2.3382		2.3367	2.2433	2.3849
78	7.7116		79	0.9919		206	2.3554	0.0229						0.6094		1.4029	1.3571	1.4324		1.423	1.3819	1.4512		2.3023	2.227	2.3506		2.3351	2.2678	2.3815
79	7.7388		80	0.9909		208	2.3476	0.0214						0.6172		1.4215	1.3661	1.4461		1.4451	1.4117	1.4767		2.3032	2.2134	2.343		2.3414	2.2874	2.3926
80	7.8029		81	0.9913		210	2.3434	0.028						0.625		1.4421	1.3977	1.4642		1.46	1.3887	1.4989		2.3074	2.2364	2.3428		2.336	2.2219	2.3983
81	7.8645		82	0.9924		212	2.3639	0.0282						0.6328		1.4526	1.3911	1.4805		1.486	1.4538	1.52		2.2954	2.1983	2.3396		2.3482	2.2973	2.402
82	7.8808		83	0.9909		214	2.3576	0.0282						0.6406		1.4699	1.4101	1.4996		1.4991	1.4589	1.5359		2.2944	2.2011	2.3408		2.3401	2.2773	2.3974
83	7.9381		84	0.9912		216	2.3527	0.029						0.6484		1.4945	1.4511	1.5182		1.5209	1.483	1.5508		2.3047	2.2379	2.3413		2.3454	2.287	2.3915
84	7.9873		85	0.9924		218	2.3387	0.0397						0.6562		1.5114	1.4651	1.5404		1.5323	1.4704	1.569		2.303	2.2326	2.3472		2.3349	2.2406	2.3909
85	8.0273		86	0.9908		220	2.3468	0.021						0.6641		1.5269	1.4329	1.5551		1.5562	1.5199	1.5854		2.2993	2.1578	2.3417		2.3435	2.2887	2.3874
86	8.1096		87	0.9914		222	2.348	0.0354						0.6719		1.5502	1.5029	1.5778		1.5637	1.491	1.5901		2.3073	2.2369	2.3484		2.3274	2.2192	2.3667
87	8.0981		88	0.9926		224	2.3478	0.0298						0.6797		1.5659	1.5161	1.5897		1.5882	1.5462	1.6285		2.3039	2.2306	2.3388		2.3367	2.2749	2.3959
88	8.1645		89	0.9908		226	2.3445	0.0269						0.6875		1.5817	1.5326	1.6121		1.613	1.5684	1.647		2.3007	2.2292	2.3448		2.3462	2.2812	2.3957
89	8.2082		90	0.9911		228	2.3535	0.0179						0.6953		1.5928	1.5413	1.626		1.6256	1.5799	1.665		2.2907	2.2167	2.3385		2.3379	2.2723	2.3946
90	8.2745		91	0.9921		230	2.3528	0.0228						0.7031		1.6228	1.5652	1.647		1.6427	1.6075	1.6729		2.3079	2.226	2.3424		2.3363	2.2862	2.3793
91	8.2763		92	0.9936		232	2.3263	0.0467						0.7109		1.6381	1.5921	1.6643		1.6701	1.6361	1.6996		2.3041	2.2394	2.341		2.3491	2.3014	2.3907
92	8.3072		93	0.9908		234	2.3457	0.0353						0.7188		1.6551	1.608	1.682		1.6832	1.6234	1.719		2.3027	2.2372	2.3402		2.3418	2.2586	2.3916
93	8.414		94	0.9917		236	2.3568	0.0193						0.7266		1.6667	1.5908	1.7009		1.6987	1.6543	1.7272		2.2939	2.1895	2.3411		2.338	2.2768	2.3773
94	8.4328		95	0.9931		238	2.3522	0.043						0.7344		1.6872	1.6019	1.7245		1.7225	1.6831	1.7527		2.2975	2.1813	2.3482		2.3455	2.2919	2.3866
95	8.4527		96	0.9907		240	2.3669	0.0198						0.7422		1.7135	1.6651	1.7399		1.7362	1.6808	1.771		2.3087	2.2435	2.3443		2.3393	2.2647	2.3862
96	8.5282		97	0.991		242	2.3571	0.026						0.75		1.7269	1.6585	1.7605		1.7561	1.7058	1.7969		2.3025	2.2113	2.3473		2.3415	2.2744	2.3958
97	8.5054		98	0.992		244	2.358	0.0257						0.7578		1.7454	1.6633	1.7824		1.7755	1.7201	1.8033		2.3033	2.1948	2.352		2.3429	2.2699	2.3796
98	8.6091		99	0.9935		246	2.3427	0.0251						0.7656		1.7618	1.7208	1.7878		1.7935	1.75	1.8286		2.3011	2.2475	2.3351		2.3426	2.2858	2.3884
99	8.6302		100	0.9905		248	2.3481	0.0285						0.7734		1.7777	1.7303	1.812		1.8103	1.7622	1.8407		2.2984	2.2372	2.3428		2.3406	2.2785	2.3798
100	8.6836		101	0.9906		250	2.354	0.0338						0.7812		1.7934	1.6947	1.8283		1.8289	1.7658	1.8739		2.2955	2.1692	2.3402		2.341	2.2602	2.3986
101	8.7111		102	0.9916		252	2.346	0.0241						0.7891		1.8168	1.7366	1.8542		1.8516	1.8088	1.8812		2.3025	2.2009	2.3498		2.3466	2.2924	2.3841
102	8.8001		103	0.9929		254	2.3555	0.024						0.7969		1.8315	1.7369	1.8673		1.8611	1.7921	1.9041		2.2984	2.1796	2.3433		2.3354	2.2489	2.3895
103	8.8284		104	0.9904		256	2.3419	0.0342						0.8047		1.8516	1.8092	1.883		1.8818	1.8337	1.9115		2.301	2.2483	2.34		2.3385	2.2787	2.3754
104	8.8666		105	0.9906		258	2.3497	0.0374						0.8125		1.8638	1.7966	1.9104		1.9035	1.8713	1.9386		2.2939	2.2111	2.3512		2.3428	2.3031	2.3859
105	8.8729		106	0.9913		260	2.345	0.0245						0.8203		1.8862	1.7989	1.9244		1.9235	1.8615	1.9613		2.2994	2.1929	2.346		2.3448	2.2692	2.3909
106	8.8848		107	0.9924		262	2.3602	0.0288						0.8281		1.9097	1.8567	1.9408		1.9381	1.9034	1.9689		2.3061	2.2421	2.3436		2.3404	2.2984	2.3775
107	8.9614		108	0.994		264	2.3555	0.0199						0.8359		1.9253	1.8348	1.9567		1.9609	1.9089	1.9992		2.3032	2.1949	2.3407		2.3457	2.2836	2.3916
108	9.0106		109	0.9903		266	2.358	0.0151						0.8438		1.9385	1.8482	1.9715		1.9661	1.87	2.0139		2.2975	2.1905	2.3366		2.3302	2.2163	2.3868
109	9.0321		110	0.9906		268	2.3491	0.0396						0.8516		1.9561	1.8787	1.998		1.9985	1.9478	2.0534		2.297	2.2062	2.3463		2.3468	2.2873	2.4113
110	9.0637		111	0.9913		270	2.3524	0.0199						0.8594		1.9772	1.9121	2.0146		2.0049	1.9295	2.0401		2.3008	2.225	2.3442		2.333	2.2452	2.374
111	9.1548		112	0.9928		272	2.3498	0.0364						0.8672		2.0019	1.9558	2.0312		2.0289	1.9685	2.0733		2.3085	2.2554	2.3423		2.3396	2.27	2.3908
112	9.1556		113	0.9942		274	2.3528	0.0242						0.875		2.0114	1.9132	2.0483		2.0499	1.9926	2.1002		2.2987	2.1865	2.3409		2.3428	2.2773	2.4002
113	9.1666		114	0.9901		276	2.3723	0.024						0.8828		2.032	1.9229	2.0656		2.0708	1.9966	2.1474		2.3017	2.1781	2.3398		2.3457	2.2617	2.4325
114	9.2547		115	0.9903		278	2.3624	0.0234						0.8906		2.0491	1.976	2.0877		2.0838	2.0129	2.1368		2.3008	2.2186	2.3441		2.3398	2.2601	2.3992
115	9.2796		116	0.991		280	2.3354	0.0367						0.8984		2.0688	1.9437	2.1071		2.0954	1.9868	2.1398		2.3027	2.1634	2.3453		2.3322	2.2114	2.3817
116	9.2695		117	0.9923		282	2.355	0.0324						0.9062		2.0897	2.0282	2.1235		2.1226	2.0342	2.1818		2.3058	2.238	2.3432		2.3422	2.2446	2.4075
117	9.3267		118	0.9935		284	2.3592	0.0244						0.9141		2.1098	2.0496	2.1563		2.1301	2.0544	2.1828		2.3081	2.2423	2.359		2.3304	2.2475	2.3881
118	9.3331		119	0.9952		286	2.366	0.0185						0.9219		2.1149	2.0121	2.1595		2.1558	2.0971	2.1944		2.2941	2.1826	2.3425		2.3385	2.2748	2.3804
119	9.3853		120	0.9899		288	2.3568	0.0243						0.9297		2.1391	2.0363	2.1804		2.1816	2.1327	2.2417		2.3009	2.1903	2.3453		2.3466	2.294	2.4113
120	9.3929		121	0.9901		290	2.3609	0.0266						0.9375		2.159	2.0802	2.1988		2.1908	2.1149	2.2434		2.303	2.2189	2.3453		2.3369	2.2559	2.393
121	9.4466		122	0.9906		292	2.358	0.0241						0.9453		2.1644	2.112	2.2063		2.2138	2.1611	2.2555		2.2896	2.2342	2.334		2.3418	2.2861	2.386
122	9.5086		123	0.9917		294	2.3726	0.0268						0.9531		2.2005	2.1581	2.2366		2.2295	2.173	2.2732		2.3087	2.2643	2.3466		2.3391	2.2799	2.385
123	9.5553		124	0.993		296	2.3375	0.0366						0.9609		2.2131	2.1458	2.2525		2.2583	2.1913	2.3267		2.3031	2.2331	2.3441		2.3501	2.2804	2.4212
124	9.5963		125	0.9945		298	2.346	0.0304						0.9688		2.2309	2.184	2.2742		2.266	2.1778	2.3351		2.3029	2.2545	2.3476		2.3391	2.248	2.4104
125	9.6387		126	0.9897		300	2.3509	0.0397						0.9766		2.2501	2.1689	2.2889		2.2753	2.1999	2.3272		2.3041	2.221	2.3439		2.3299	2.2527	2.3831
126	9.6811		127	0.9899		302	2.3494	0.0276						0.9844		2.2641	2.1863	2.31		2.2994	2.2056	2.3458		2.3001	2.221	2.3466		2.3359	2.2406	2.383
127	9.6745		128	0.9907		304	2.3607	0.0322						0.9922		2.2861	2.2081	2.3243		2.3297	2.2876	2.3736		2.3041	2.2255	2.3426		2.348	2.3056	2.3923
128	9.747		129	0.9918		306	2.3687	0.0219						1		2.3018	2.223	2.3487		2.3285	2.2566	2.3791		2.3018	2.223	2.3487		2.3285	2.2566	2.3791
129	9.8011		130	0.9932		308	2.3492	0.0273
130	9.8338		131	0.9947		310	2.3607	0.0228
131	9.7964		132	0.9895		312	2.3414	0.0362
132	9.8837		133	0.9896		314	2.3586	0.0273
133	9.8656		134	0.9902		316	2.3519	0.0284
134	9.9203		135	0.9908		318	2.3663	0.0266
135	9.9503		136	0.9918		320	2.3535	0.0344
136	9.9882		137	0.9932		322	2.3485	0.0286
137	10.0257		138	0.9947		324	2.3513	0.0371
138	10.0584		139	0.9964		326	2.3428	0.0403
139	10.0625		140	0.9894		328	2.3494	0.0388
140	10.1061		141	0.9897		330	2.3609	0.0325
141	10.1428		142	0.99		332	2.3595	0.028
142	10.2348		143	0.9906		334	2.3472	0.0304
143	10.1951		144	0.9919		336	2.3686	0.0165
144	10.2916		145	0.9934		338	2.3547	0.0358
145	10.3058		146	0.9949		340	2.3585	0.0328
146	10.3084		147	0.9965		342	2.3488	0.0216
147	10.2933		148	0.9889		344	2.3594	0.0153
148	10.4143		149	0.989		346	2.3571	0.0262
149	10.4154		150	0.9891		348	2.3325	0.0374
150	10.4278		151	0.9896		350	2.3493	0.029
151	10.4736		152	0.9905		352	2.3528	0.023
152	10.4521		153	0.9917		354	2.3592	0.0273
153	10.5519		154	0.9928		356	2.3635	0.0225
154	10.5531		155	0.9941		358	2.3537	0.0308
155	10.593		156	0.9955		360	2.3479	0.0288
156	10.6535		157	0.9972		362	2.3647	0.0293
157	10.6388		158	0.9885		364	2.3476	0.0356
158	10.6998		159	0.9884		366	2.3475	0.0334
159	10.6896		160	0.9883		368	2.3785	0.0148
160	10.7329		161	0.9887		370	2.3456	0.0323
161	10.7268		162	0.9891		372	2.3634	0.022
162	10.8071		163	0.9899		374	2.3662	0.0103
163	10.8377		164	0.9908		376	2.3637	0.0179
164	10.8478		165	0.9922		378	2.359	0.0212
165	10.9016		166	0.9936		380	2.3522	0.0268
166	10.8513		167	0.995		382	2.3518	0.0234
167	10.8594		168	0.9964		384	2.367	0.0213
168	10.888		169	0.988		386	2.355	0.0262
169	10.997		170	0.9879		388	2.3623	0.0225
170	10.9787		171	0.9881		390	2.3549	0.0313
171	11.0201		172	0.9886		392	2.3625	0.02
172	11.057		173	0.9893		394	2.362	0.0279
173	11.0399		174	0.9901		396	2.361	0.0298
174	11.1213		175	0.9912		398	2.3427	0.0334
175	11.0643		176	0.9926		400	2.3673	0.0204
			177	0.9942		402	2.3706	0.0234
			178	0.9955		404	2.3556	0.023
			179	0.9968		406	2.369	0.0185
			180	0.9983		408	2.3379	0.0413
			181	0.9873		410	2.3675	0.0177
			182	0.9874		412	2.3564	0.0356
			183	0.9877		414	2.3556	0.0372
			184	0.9882		416	2.3474	0.033
			185	0.9886		418	2.3564	0.0232
			186	0.989		420	2.3633	0.0181
			187	0.9894		422	2.3483	0.0293
			188	0.9906		424	2.3553	0.0252
			189	0.992		426	2.3703	0.0276
			190	0.9932		428	2.3631	0.025
			191	0.9946		430	2.343	0.043
			192	0.9961		432	2.3415	0.0265
			193	0.9976		434	2.3654	0.0231
			194	0.9993		436	2.3637	0.0263
			195	1.001		438	2.3629	0.0284
			196	0.9868		440	2.3555	0.0309
			197	0.9866		442	2.356	0.0232
			198	0.9866		444	2.3618	0.0278
			199	0.9866		446	2.3601	0.0273
			200	0.9865		448	2.3597	0.0263
			201	0.9868		450	2.3674	0.018
			202	0.9872		452	2.3428	0.0379
			203	0.9882		454	2.3485	0.031
			204	0.9896		456	2.3684	0.0277
			205	0.991		458	2.3489	0.0317
			206	0.9922		460	2.3464	0.032
			207	0.9934		462	2.3544	0.0301
			208	0.9945		464	2.3499	0.0335
			209	0.9957		466	2.3484	0.0352
			210	0.9972		468	2.365	0.0273
			211	0.9988		470	2.3584	0.0197
			212	1.0002		472	2.359	0.0233
			213	0.9856		474	2.3523	0.0251
			214	0.9854		476	2.3674	0.0176
			215	0.9857		478	2.3466	0.0282
			216	0.9861		480	2.3545	0.0312
			217	0.9864		482	2.351	0.0301
			218	0.9867		484	2.3497	0.0295
			219	0.9876		486	2.3523	0.0382
			220	0.9885		488	2.3548	0.0347
			221	0.9893		490	2.3692	0.0255
			222	0.9905		492	2.3589	0.0313
			223	0.9917		494	2.3621	0.0192
			224	0.9929		496	2.3483	0.0299
			225	0.994		498	2.3501	0.0323
			226	0.9952		500	2.4873	0.376
			227	0.9967		502	2.3581	0.0264
			228	0.9983		504	2.3621	0.0249
			229	0.9999		506	2.3536	0.0384
			230	1.0016		508	2.3619	0.022
			231	1.0035		510	2.3492	0.0367
			232	1.0052		512	2.3528	0.0276
			233	0.9846		514	2.343	0.0315
			234	0.9845		516	2.3479	0.0406
			235	0.9846		518	2.3589	0.0315
			236	0.9847		520	2.3621	0.0269
			237	0.9847		522	2.3537	0.0299
			238	0.985		524	2.3515	0.0297
			239	0.9852		526	2.3609	0.0205
			240	0.9858		528	2.3409	0.0368
			241	0.9863		530	2.3466	0.0327
			242	0.9867		532	2.3408	0.0417
			243	0.9873		534	2.3514	0.0289
			244	0.988		536	2.3684	0.0171
			245	0.9894		538	2.3601	0.0279
			246	0.9907		540	2.3455	0.0339
			247	0.992		542	2.3615	0.019
			248	0.9935		544	2.3662	0.0222
			249	0.9953		546	2.3585	0.0264
			250	0.9969		548	2.3617	0.032
						550	2.3692	0.0145
						552	2.4584	0.3343
						554	2.3567	0.0336
						556	2.3526	0.0293
						558	2.3685	0.0189

## Sheet: Fig. 5
Panel a
Variance explained by monotonic response models for numerosity and non-numerical visual features, and visual position selective pRF models in V1-V3.
			Monotonic models													Visual position selective pRF models
			Numerosity	Fourier power	Individual item area	Individual item perimeter	Total item area	Total item radius	Convex hull area	Convex hull perimeter	Luminance density	Edge density	Numerical density	Display RMS contrast	Convex hull RMS contrast	Luminance (dot positions)	Contrast (edge positions)
Odd scans	Left hemisphere	Subject 1	0.2347	0.2382	0.0928	0.0723	0.1846	0.1531	0.1836	0.1419	0.0795	0.0263	0.0706	0.1846	0.0743	0.2278	0.2183
		Subject 2	0.2172	0.2205	0.1306	0.1061	0.1426	0.0922	0.1898	0.1785	0.1183	0.0584	0.131	0.1461	0.1091	0.1913	0.1562
		Subject 3	0.3476	0.3497	0.2678	0.1675	0.1104	0.2172	0.3096	0.2679	0.2296	0.0855	0.1253	0.1126	0.186	0.2695	0.2834
		Subject 4	0.1968	0.1996	0.0787	0.0936	0.1504	0.1544	0.1923	0.1419	0.0512	0.0552	0.0785	0.1674	0.0256	0.205	0.156
		Subject 5	0.2932	0.3039	0.1845	0.1934	0.147	0.2359	0.2613	0.1758	0.155	0.1175	0.2087	0.1704	0.1162	0.2786	0.2233
	Right hemisphere	Subject 1	0.1921	0.1975	0.0657	0.0662	0.149	0.133	0.162	0.1211	0.0464	0.0184	0.0722	0.1579	0.0436	0.1956	0.1829
		Subject 2	0.2144	0.215	0.0774	0.0691	0.1312	0.1087	0.187	0.1624	0.0587	0.0327	0.08	0.1357	0.0529	0.1798	0.1538
		Subject 3	0.3824	0.3871	0.2687	0.1521	0.1888	0.2267	0.3436	0.3143	0.2683	0.1418	0.1127	0.2128	0.212	0.2904	0.3201
		Subject 4	0.2619	0.2651	0.1151	0.1003	0.154	0.2322	0.2387	0.1666	0.0745	0.0443	0.0822	0.1722	0.0479	0.2572	0.2399
		Subject 5	0.3762	0.3852	0.2067	0.1914	0.1849	0.3213	0.3244	0.2205	0.1656	0.1077	0.1871	0.2105	0.1251	0.3584	0.3149
Even scans	Left hemisphere	Subject 1	0.2594	0.2623	0.1271	0.1229	0.1755	0.1543	0.2173	0.1893	0.0917	0.0462	0.1516	0.175	0.103	0.2561	0.2054
		Subject 2	0.2956	0.3001	0.182	0.1405	0.224	0.1511	0.2213	0.2057	0.1594	0.0601	0.1746	0.218	0.1524	0.2938	0.2298
		Subject 3	0.3157	0.3164	0.1819	0.1087	0.1613	0.2264	0.2652	0.2308	0.165	0.0659	0.0881	0.1761	0.1277	0.2663	0.2563
		Subject 4	0.3232	0.3281	0.1248	0.1039	0.2116	0.2691	0.3162	0.2249	0.0835	0.0299	0.1001	0.2288	0.0595	0.3022	0.2825
		Subject 5	0.3246	0.338	0.208	0.2331	0.1707	0.2525	0.3112	0.2191	0.1609	0.1467	0.2617	0.2073	0.1134	0.3211	0.2332
	Right hemisphere	Subject 1	0.2584	0.2633	0.1411	0.1395	0.2002	0.1316	0.2172	0.1831	0.1092	0.0669	0.177	0.2002	0.098	0.271	0.2043
		Subject 2	0.2676	0.2685	0.1281	0.0729	0.1748	0.1626	0.2276	0.2204	0.1147	0.0246	0.0982	0.1716	0.1144	0.2303	0.2383
		Subject 3	0.3445	0.3498	0.1961	0.1406	0.2078	0.2308	0.305	0.2596	0.1761	0.1012	0.1149	0.2431	0.1259	0.3135	0.2848
		Subject 4	0.3864	0.3925	0.1536	0.114	0.1836	0.3678	0.3471	0.2365	0.0908	0.016	0.0951	0.1972	0.0721	0.3512	0.3591
		Subject 5	0.4092	0.4151	0.2417	0.2187	0.176	0.3536	0.368	0.2546	0.1744	0.1034	0.216	0.1971	0.135	0.3826	0.3494
		Mean	0.2951	0.2998	0.1586	0.1303	0.1714	0.2087	0.2594	0.2057	0.1286	0.0674	0.1313	0.1842	0.1047	0.2721	0.2446
		SDs	0.0311	0.0317	0.0286	0.0233	0.0134	0.0367	0.0299	0.0227	0.028	0.019	0.026	0.0151	0.0223	0.0266	0.0288
Panel b
Variance explained by tuned response models for numerosity and aggregate Fourier power in the association cortex numerosity maps
			Monotonic models
			Numerosity	Fourier power
Odd scans	Left hemisphere	Subject 1	0.3222	0.3061
		Subject 2	0.255	0.2495
		Subject 3	0.2501	0.2333
		Subject 4	0.1971	0.1918
		Subject 5	0.6053	0.5629
	Right hemisphere	Subject 1	0.3537	0.3324
		Subject 2	0.2788	0.2866
		Subject 3	0.2313	0.2266
		Subject 4	0.1799	0.169
		Subject 5	0.5102	0.4806
Even scans	Left hemisphere	Subject 1	0.2321	0.2358
		Subject 2	0.3078	0.2818
		Subject 3	0.3478	0.3399
		Subject 4	0.2302	0.2258
		Subject 5	0.6343	0.618
	Right hemisphere	Subject 1	0.2342	0.241
		Subject 2	0.3431	0.3143
		Subject 3	0.2826	0.2776
		Subject 4	0.1852	0.176
		Subject 5	0.5154	0.5052
		Mean	0.3248	0.3127
		SDs	-0.0638	-0.0603
Panel c
Variance explained by monotonic response models for numerosity (saturated bars) and Fourier power (unsaturated bars) in V1-V3 in each stimulus configuration.
			Monotonic models
			Numerosity				Fourier power
			Constant area	Constant item size	Constant perimeter	High density	Constant area	Constant item size	Constant perimeter	High density
Odd scans	Left hemisphere	Subject 1	0.1675	0.1802	0.1919	0.185	0.3672	0.3778	0.0807	0.0909
		Subject 2	0.2453	0.2514	0.2787	0.2803	0.2031	0.2051	0.1906	0.186
		Subject 3	0.4147	0.4206	0.4496	0.4515	0.3148	0.3267	0.2678	0.2801
		Subject 4	0.4834	0.4898	0.5233	0.5289	0.1992	0.2024	0.3228	0.3216
		Subject 5	0.5111	0.5189	0.5251	0.5316	0.3758	0.3882	0.3938	0.4011
	Right hemisphere	Subject 1	0.1093	0.1131	0.3083	0.3122	0.1259	0.1293	0.0977	0.1015
		Subject 2	0.0576	0.0529	0.2467	0.2477	0.1904	0.2012	0.1205	0.1291
		Subject 3	0.5082	0.5084	0.4285	0.4367	0.3561	0.3667	0.3003	0.2917
		Subject 4	0.272	0.2807	0.4029	0.4117	0.2351	0.2426	0.0891	0.0942
		Subject 5	0.426	0.435	0.5214	0.527	0.4058	0.4212	0.503	0.5145
Even scans	Left hemisphere	Subject 1	0.2903	0.3027	0.2223	0.2202	0.2328	0.2413	0.0692	0.081
		Subject 2	0.3097	0.3182	0.3333	0.3319	0.3674	0.3641	0.3046	0.3004
		Subject 3	0.3984	0.397	0.455	0.4621	0.2923	0.2956	0.3038	0.3062
		Subject 4	0.4615	0.4697	0.4146	0.4178	0.2693	0.276	0.1986	0.2041
		Subject 5	0.359	0.3654	0.4086	0.4121	0.3724	0.3878	0.3309	0.3386
	Right hemisphere	Subject 1	0.1602	0.1662	0.3383	0.344	0.2218	0.2225	0.1412	0.1466
		Subject 2	0.1632	0.165	0.2257	0.2268	0.2746	0.2857	0.2054	0.2055
		Subject 3	0.483	0.4864	0.413	0.4207	0.4143	0.4221	0.2976	0.2936
		Subject 4	0.1628	0.1681	0.3252	0.3269	0.1607	0.1746	0.1289	0.1371
		Subject 5	0.3418	0.3516	0.4091	0.4158	0.3592	0.3746	0.3925	0.4017
		Mean	0.3163	0.3221	0.3711	0.3745	0.2869	0.2953	0.237	0.2413
		SDs	-0.0674	-0.0677	-0.0482	-0.0496	-0.041	-0.0419	-0.0574	-0.0572
Panel d
Variance explained by tuned response models for numerosity and Fourier power in the association cortex numerosity maps in each stimulus configuration.
			Monotonic models
			Numerosity				Fourier power
			Constant area	Constant item size	Constant perimeter	High density	Constant area	Constant item size	Constant perimeter	High density
Odd scans	Left hemisphere	Subject 1	0.2723	0.2853	0.4249	0.4254	0.3729	0.3489	0.2747	0.2826
		Subject 2	0.3684	0.3064	0.5388	0.527	0.4315	0.4234	0.337	0.3042
		Subject 3	0.3915	0.3557	0.4535	0.4551	0.3919	0.3879	0.3091	0.2954
		Subject 4	0.349	0.2929	0.4654	0.4659	0.3461	0.3178	0.2776	0.2862
		Subject 5	0.5837	0.5784	0.6371	0.633	0.6878	0.6601	0.5418	0.5
	Right hemisphere	Subject 1	0.6107	0.4402	0.527	0.5192	0.438	0.4201	0.3339	0.3917
		Subject 2	0.3543	0.3796	0.4558	0.4502	0.4165	0.3977	0.2233	0.2223
		Subject 3	0.3231	0.3043	0.4592	0.4518	0.3771	0.3574	0.2082	0.1848
		Subject 4	0.412	0.3872	0.3705	0.3649	0.2514	0.2351	0.2465	0.2482
		Subject 5	0.6033	0.551	0.6546	0.6076	0.5826	0.5718	0.4507	0.4264
Even scans	Left hemisphere	Subject 1	0.2913	0.3157	0.4727	0.4753	0.3884	0.3862	0.336	0.3331
		Subject 2	0.3975	0.3452	0.5584	0.5364	0.3905	0.383	0.2667	0.2462
		Subject 3	0.4274	0.3673	0.5706	0.5695	0.4457	0.442	0.3792	0.3723
		Subject 4	0.3066	0.2345	0.4321	0.4318	0.182	0.1573	0.3098	0.3207
		Subject 5	0.6511	0.6459	0.6923	0.6852	0.7622	0.7404	0.6581	0.6182
	Right hemisphere	Subject 1	0.5995	0.3982	0.5837	0.5824	0.5118	0.4906	0.3468	0.3981
		Subject 2	0.3524	0.3682	0.3948	0.3918	0.4224	0.3961	0.2635	0.2574
		Subject 3	0.2846	0.2353	0.465	0.4469	0.3414	0.3361	0.2634	0.2345
		Subject 4	0.365	0.3041	0.2897	0.2838	0.2335	0.2236	0.2546	0.2542
		Subject 5	0.6893	0.6245	0.689	0.6328	0.6575	0.6499	0.655	0.631
		Mean	0.4317	0.386	0.5068	0.4968	0.4316	0.4163	0.3468	0.3404
		SDs	-0.0637	-0.0572	-0.0507	-0.0472	-0.0693	-0.0691	-0.0615	-0.0581

## Sheet: Fig. 6
Panel a (log scale), Panel b (linear scale)
Stoianov & Zorzi 2012 (black lines)										Kim et al. 2021 (gray lines)
X axis	Y axis									X axis	Y axis									X axis	Y axis
Numerosity	Normalized response									Numerosity	Normalized response									Numerosity	Fit response
	Set 1	Set 2	Set 3	Set 4	Set 5	Set 6	Set 7	Set 8			Set 1	Set 2	Set 3	Set 4	Set 5	Set 6	Set 7	Set 8			Aggregate Fourier power (red)	Log(numerosity) (blue)	Best quadratic function (cyan)
1	-0.0297	-0.0151	0.0088	-0.0111	-0.0178	0.0101	0.0221	0.0327		1	0	0	0	0	0	0	0	0		1	0.0095	-0.2146	0.0338
2	0.0819	0.0779	0.0646	0.0659	0.0619	0.0859	0.0952	0.0832		2	0.128	0.15	0.042	0.003	0.095	0.058	0.069	0.066		2	0.0816	0.0196	0.091
3	0.151	0.1364	0.1457	0.1483	0.1589	0.1443	0.1696	0.1271		3	0.223	0.2	0.127	0.068	0.158	0.092	0.144	0.117		3	0.1614	0.1565	0.1464
4	0.2028	0.2121	0.2161	0.1842	0.2201	0.2161	0.2214	0.2201		4	0.312	0.25	0.212	0.127	0.22	0.131	0.201	0.157		4	0.2209	0.2537	0.2001
5	0.2626	0.2599	0.2639	0.2599	0.2785	0.2559	0.2759	0.2666		5	0.35	0.309	0.256	0.194	0.283	0.236	0.213	0.247		5	0.2761	0.3291	0.2521
6	0.3117	0.3144	0.3343	0.329	0.3224	0.3171	0.3224	0.321		6	0.39	0.371	0.304	0.263	0.342	0.325	0.222	0.321		6	0.3253	0.3907	0.3023
7	0.3596	0.3689	0.3742	0.3582	0.3622	0.3861	0.3609	0.3835		7	0.43	0.435	0.338	0.296	0.387	0.329	0.266	0.312		7	0.3705	0.4428	0.3507
8	0.4194	0.4327	0.4034	0.4526	0.4127	0.434	0.4048	0.4273		8	0.468	0.488	0.368	0.325	0.44	0.337	0.322	0.305		8	0.4133	0.4879	0.3973
9	0.4778	0.4805	0.4606	0.4845	0.4778	0.4818	0.4366	0.4778		9	0.499	0.527	0.412	0.399	0.483	0.446	0.37	0.406		9	0.4531	0.5277	0.4423
10	0.5097	0.5164	0.4964	0.5124	0.5071	0.523	0.4632	0.5177		10	0.528	0.567	0.475	0.458	0.524	0.542	0.416	0.491		10	0.4907	0.5633	0.4854
11	0.5735	0.5722	0.5469	0.5775	0.5283	0.5629	0.5017	0.5562		11	0.584	0.614	0.501	0.485	0.564	0.508	0.446	0.492		11	0.5265	0.5955	0.5268
12	0.6107	0.5801	0.5894	0.6041	0.5815	0.6027	0.5469	0.6107		12	0.635	0.662	0.544	0.512	0.604	0.476	0.473	0.494		12	0.5607	0.6248	0.5664
13	0.6426	0.6306	0.6399	0.6399	0.6147	0.6466	0.5682	0.6253		13	0.672	0.665	0.571	0.525	0.635	0.548	0.528	0.521		13	0.5936	0.6519	0.6043
14	0.6811	0.6785	0.6758	0.6824	0.6359	0.6718	0.5974	0.6585		14	0.718	0.665	0.604	0.541	0.666	0.614	0.577	0.553		14	0.6252	0.6769	0.6404
15	0.7289	0.7064	0.7064	0.705	0.6798	0.7037	0.6439	0.6931		15	0.776	0.725	0.669	0.596	0.698	0.662	0.576	0.586		15	0.6557	0.7002	0.6748
16	0.7356	0.7382	0.7382	0.7382	0.7117	0.7303	0.6572	0.7223		16	0.842	0.783	0.734	0.646	0.727	0.698	0.574	0.616		16	0.6852	0.722	0.7074
17	0.7741	0.7582	0.7715	0.7555	0.7276	0.7701	0.6984	0.7369		17	0.859	0.801	0.765	0.682	0.75	0.717	0.62	0.616		17	0.7137	0.7425	0.7383
18	0.7901	0.7834	0.7861	0.7834	0.7436	0.7874	0.7196	0.7635		18	0.873	0.822	0.794	0.719	0.777	0.734	0.668	0.614		18	0.7412	0.7618	0.7673
19	0.8286	0.8339	0.802	0.8087	0.7635	0.806	0.7489	0.7914		19	0.875	0.86	0.774	0.727	0.803	0.729	0.683	0.662		19	0.7688	0.7801	0.7947
20	0.8379	0.8658	0.8246	0.8499	0.7741	0.8352	0.7781	0.8127		20	0.881	0.896	0.758	0.738	0.829	0.728	0.705	0.717		20	0.7946	0.7974	0.8202
21	0.8631	0.8764	0.8538	0.8645	0.7927	0.8525	0.7954	0.8339		21	0.889	0.883	0.809	0.768	0.853	0.765	0.712	0.812		21	0.8199	0.8139	0.8441
22	0.8977	0.895	0.8857	0.8831	0.8273	0.8751	0.8127	0.8432		22	0.899	0.875	0.866	0.797	0.876	0.796	0.717	0.896		22	0.8452	0.8296	0.8661
23	0.9216	0.9269	0.9043	0.9043	0.8631	0.8964	0.8339	0.8711		23	0.921	0.894	0.891	0.824	0.898	0.847	0.826	0.842		23	0.8696	0.8446	0.8864
24	0.9588	0.9535	0.9203	0.9176	0.8645	0.915	0.8432	0.8857		24	0.945	0.918	0.883	0.86	0.919	0.905	0.909	0.781		24	0.8928	0.859	0.905
25	0.9721	0.9721	0.9469	0.9535	0.9136	0.919	0.8538	0.9083		25	0.963	0.932	0.895	0.908	0.932	0.886	0.889	0.876		25	0.9165	0.8728	0.9218
26	0.9761	0.9814	0.9562	0.9641	0.9389	0.9389	0.8685	0.903		26	0.977	0.942	0.908	0.961	0.947	0.863	0.86	0.967		26	0.939	0.886	0.9368
27	0.992	1.0106	0.9787	0.9787	0.9469	0.9655	0.8831	0.9243		27	0.968	0.948	0.898	0.944	0.96	0.925	0.917	0.965		27	0.9617	0.8988	0.9501
28	1.0133	1.0173	1.0133	0.9947	0.9615	0.9615	0.8964	0.9283		28	0.963	0.948	0.888	0.928	0.971	0.994	0.97	0.965		28	0.9836	0.9111	0.9616
29	1.0359	1.0452	1.0332	1.0146	0.9907	0.9907	0.903	0.9402		29	0.983	0.974	0.942	0.968	0.983	0.96	0.981	0.981		29	1.0053	0.9229	0.9713
30	1.0518		1.0518	1.0372	1.004	0.9947	0.907	0.9535		30	1	1	1	1	1	1	1	1		30	1.0263	0.9344	0.9793
31				1.0452	1.0266	1.008	0.9243	0.9615												31	1.0466	0.9455	0.9856
32					1.0345	1.0226	0.9256	0.9761												32	1.0668	0.9562	0.99

## Sheet: Supplementary Fig. 1
Panel c
Illustrative neural response time course and model predictions for two voxels best described by preferences for monotonically increasing and monotonically decreasing responses to numerosity
	Time (seconds)
	0	2.1	4.2	6.3	8.4	10.5	12.6	14.7	16.8	18.9	21	23.1	25.2	27.3	29.4	31.5	33.6	35.7	37.8	39.9	42	44.1	46.2	48.3	50.4	52.5	54.6	56.7	58.8	60.9	63	65.1	67.2	69.3	71.4	73.5	75.6	77.7	79.8	81.9	84	86.1	88.2	90.3
Normalized BOLD response (increasing)	1.6465	1.4007	0.3461	-0.8623	-1.2766	-1.5881	-1.1492	-0.9298	-0.694	-0.6583	-0.6328	0.0704	0.0165	0.0819	0.1776	0.1879	1.2082	1.287	1.3775	1.114	1.1496	1.172	0.8376	0.7124	0.1976	-0.1979	-0.0855	-0.4525	-0.5224	-0.8123	-1.0068	-1.2598	-1.438	-1.3014	-1.276	-1.119	-1.309	-0.6982	0.5911	1.0472	1.2971	1.0916	1.2613	0.9979
Monotonically increasing model prediction	1.6165	0.704	-0.3934	-1.0487	-1.3738	-1.417	-1.3339	-1.1288	-0.8822	-0.5846	-0.3141	-0.0679	0.11	0.2478	0.3287	0.6362	0.9554	1.1591	1.2532	1.2733	1.2461	1.187	1.1072	0.7353	0.3149	-0.0416	-0.29	-0.4852	-0.6104	-0.7252	-0.7915	-0.8691	-0.9159	-1.0291	-1.1295	-1.3611	-1.5789	-0.898	0.0095	0.7053	1.1512	1.4136	1.5449	1.5709
Normalized BOLD response (decreasing)	-1.2198	-0.6227	0.4202	1.0429	1.1789	1.2775	1.1434	0.9255	0.7571	0.642	0.0942	-0.1792	-0.3829	-0.2803	-0.3268	-0.392	-0.7683	-1.2343	-1.2843	-1.2577	-1.2976	-1.3908	-1.2222	-1.0142	-0.5355	0.0088	0.2246	0.4897	0.4944	0.6626	0.7227	0.7062	0.8894	1.1198	1.4552	1.7511	1.758	1.4145	0.1174	-0.8879	-1.2456	-1.2195	-1.1613	-1.3731
Monotonically decreasing model prediction	-1.6165	-0.704	0.3934	1.0487	1.3738	1.417	1.3339	1.1288	0.8822	0.5846	0.3141	0.0679	-0.11	-0.2478	-0.3287	-0.6362	-0.9554	-1.1591	-1.2532	-1.2733	-1.2461	-1.187	-1.1072	-0.7353	-0.3149	0.0416	0.29	0.4852	0.6104	0.7252	0.7915	0.8691	0.9159	1.0291	1.1295	1.3611	1.5789	0.898	-0.0095	-0.7053	-1.1512	-1.4136	-1.5449	-1.5709
Panel d
Illustrative neural response time course and model predictions for a voxel best described by preferences for tuned responses to numerosity
	Time (seconds)
	0	2.1	4.2	6.3	8.4	10.5	12.6	14.7	16.8	18.9	21	23.1	25.2	27.3	29.4	31.5	33.6	35.7	37.8	39.9	42	44.1	46.2	48.3	50.4	52.5	54.6	56.7	58.8	60.9	63	65.1	67.2	69.3	71.4	73.5	75.6	77.7	79.8	81.9	84	86.1	88.2	90.3
Normalized BOLD response	-1.2548	-1.0863	-0.721	-0.3019	0.41	0.9108	1.0083	1.0319	0.8656	0.7305	0.6703	0.4544	0.3985	0.4095	0.2435	0.0121	-0.6158	-1.2991	-1.4405	-1.4525	-1.3319	-1.4601	-1.2053	-1.0052	-0.1822	0.4117	1.0505	1.3314	1.3239	1.3211	1.2258	1.1083	1.1981	1.2703	1.2628	1.0136	0.2746	-0.4582	-0.8498	-1.1313	-1.1519	-1.1	-0.841	-1.0486
Tuned model prediction	-1.0156	-0.8316	-0.4238	0.0647	0.6699	1.0966	1.3358	1.3715	1.272	1.0963	0.8933	0.7166	0.5535	0.4229	0.2983	-0.052	-0.7547	-1.2294	-1.4131	-1.4372	-1.3542	-1.2059	-1.0858	-0.741	-0.028	0.5129	0.8284	0.9975	1.0694	1.0498	1.0473	1.0568	1.0683	1.0078	0.8571	0.5397	-0.0014	-0.5368	-1.0895	-1.3947	-1.4552	-1.3801	-1.2586	-1.1379

## Sheet: Supplementary Fig. 5
Panel a
Model fit variance explained (mean, standard error) as a function of preferred visual field position eccentricity for visual field maps in early visual cortex (V1-V3) and lateral-occipital (LO1-LO2) visual field maps for participants P1-P5 with Fourier power model data
			Preferred eccentricity (°)
			0	0.2	0.4	0.6	0.8	1	1.2	1.4	1.6	1.8	2	2.2	2.4	2.6	2.8	3	3.2	3.4	3.6	3.8	4	4.2	4.4	4.6	4.8	5	5.2	5.4
Response model fit (%R²)	V1	Fourier power monotonically increasing	0.1394 (0.0373)	0.1867 (0.062)	0.1797 (0.0172)	0.19 (0.0253)	0.1663 (0.0176)	0.1634 (0.0164)	0.1359 (0.0147)	0.1289 (0.016)	0.0965 (0.0128)	0.0822 (0.0126)	0.0667 (0.0116)	0.0527 (0.0095)	0.0444 (0.0088)	0.0346 (0.0076)	0.0316 (0.0074)	0.0241 (0.0052)	0.0338 (0.0067)	0.0207 (0.0045)	0.0236 (0.005)	0.0215 (0.0056)	0.0251 (0.0068)	0.0225 (0.0055)	0.0246 (0.0059)	0.0304 (0.0079)	0.0376 (0.0109)	0.0253 (0.0086)	0.0235 (0.0095)	0.0268 (0.0096)
		Numerosity monotonically increasing	0.1362 (0.0365)	0.1844 (0.0613)	0.1759 (0.017)	0.1826 (0.0254)	0.1613 (0.0175)	0.1606 (0.0161)	0.1311 (0.0144)	0.1249 (0.0157)	0.0949 (0.0125)	0.0792 (0.0123)	0.0647 (0.0113)	0.0517 (0.0093)	0.0462 (0.0089)	0.0338 (0.0074)	0.0316 (0.0074)	0.0256 (0.0054)	0.0344 (0.0066)	0.0224 (0.0046)	0.024 (0.0052)	0.021 (0.0055)	0.0254 (0.0066)	0.02 (0.005)	0.0247 (0.0059)	0.0304 (0.0076)	0.0367 (0.0105)	0.0252 (0.0084)	0.0234 (0.0093)	0.0259 (0.0092)
		Numerosity monotonically decreasing	0.0345 (0.0197)	0.0681 (0.0507)	0.0209 (0.0063)	0.0067 (0.0064)	0.0168 (0.0059)	0.024 (0.0066)	0.0176 (0.0046)	0.0269 (0.0065)	0.026 (0.0058)	0.0335 (0.0075)	0.0304 (0.0068)	0.0329 (0.0065)	0.03 (0.0067)	0.0275 (0.0064)	0.0227 (0.0059)	0.0207 (0.0048)	0.0261 (0.0057)	0.0191 (0.0042)	0.02 (0.0048)	0.0159 (0.0046)	0.0146 (0.0038)	0.015 (0.0042)	0.0169 (0.0045)	0.0165 (0.0047)	0.0156 (0.0046)	0.013 (0.0047)	0.021 (0.0088)	0.0157 (0.0055)
		Numerosity tuned	0 (0)	0 (0)	0 (0)	0 (0)	0.0001 (0.0002)	0 (0)	0.0001 (0.0003)	0 (0)	0.0003 (0.0006)	0.0003 (0.0005)	0.0006 (0.0009)	0.0008 (0.0008)	0.0016 (0.0015)	0.0035 (0.0026)	0.0007 (0.0009)	0.0016 (0.0017)	0.0021 (0.0018)	0.0021 (0.002)	0.0018 (0.0019)	0.0022 (0.002)	0.0006 (0.0007)	0.0009 (0.0007)	0.0032 (0.0026)	0.0018 (0.0015)	0.002 (0.0024)	0.0028 (0.0022)	0.0018 (0.0018)	0.0006 (0.0006)
	V2	Fourier power monotonically increasing	0.218 (0.0344)	0.2534 (0.0561)	0.2226 (0.0162)	0.293 (0.0258)	0.2142 (0.0198)	0.1901 (0.0185)	0.1609 (0.0179)	0.124 (0.0163)	0.0822 (0.0109)	0.0867 (0.0148)	0.0661 (0.0121)	0.0607 (0.0119)	0.0499 (0.0084)	0.0543 (0.0095)	0.061 (0.0107)	0.0389 (0.0084)	0.0364 (0.008)	0.0395 (0.009)	0.0337 (0.0088)	0.0327 (0.0088)	0.0352 (0.0103)	0.0274 (0.0086)	0.024 (0.0076)	0.0237 (0.0083)	0.0364 (0.0127)	0.0163 (0.0064)	0.0145 (0.0074)	0.0198 (0.0072)
		Numerosity monotonically increasing	0.2127 (0.0342)	0.2513 (0.0558)	0.2181 (0.0161)	0.2883 (0.0254)	0.2102 (0.0195)	0.1864 (0.0183)	0.1597 (0.0176)	0.1237 (0.0162)	0.0823 (0.0108)	0.0813 (0.0143)	0.0662 (0.0119)	0.0614 (0.0117)	0.0483 (0.0082)	0.052 (0.0092)	0.0579 (0.0104)	0.0381 (0.0082)	0.0359 (0.0078)	0.0386 (0.0087)	0.0319 (0.0085)	0.0308 (0.0085)	0.0345 (0.0101)	0.0265 (0.0084)	0.0233 (0.0073)	0.0234 (0.0082)	0.0348 (0.0123)	0.0149 (0.0062)	0.0151 (0.0072)	0.019 (0.007)
		Numerosity monotonically decreasing	0.025 (0.0121)	0.0254 (0.0161)	0.0287 (0.0064)	0.0328 (0.012)	0.0176 (0.006)	0.024 (0.0065)	0.0166 (0.0051)	0.0196 (0.0056)	0.0207 (0.0049)	0.0154 (0.0045)	0.02 (0.0049)	0.0246 (0.0059)	0.0257 (0.0055)	0.0233 (0.0052)	0.0238 (0.0059)	0.0175 (0.0048)	0.0221 (0.0053)	0.0246 (0.0059)	0.023 (0.0066)	0.019 (0.0054)	0.0228 (0.0072)	0.0221 (0.0077)	0.0197 (0.006)	0.015 (0.0058)	0.0207 (0.009)	0.0124 (0.0055)	0.0107 (0.0056)	0.0148 (0.0057)
		Numerosity tuned	0 (0)	0 (0)	0 (0)	0 (0)	0 (0)	0.0002 (0.0003)	0 (0)	0.0007 (0.0012)	0 (0)	0 (0)	0.0006 (0.0008)	0.0009 (0.001)	0.0016 (0.0015)	0.0017 (0.0013)	0.0029 (0.0023)	0.0024 (0.002)	0.0031 (0.0023)	0.0062 (0.0046)	0.0033 (0.0028)	0.0056 (0.0041)	0.0079 (0.0058)	0.0066 (0.0051)	0.0048 (0.0036)	0.001 (0.0015)	0.0058 (0.0073)	0.0007 (0.0012)	0.0048 (0.0055)	0.0004 (0.0006)
	V3	Fourier power monotonically increasing	0.1966 (0.0311)	0.2302 (0.0418)	0.1955 (0.0158)	0.2985 (0.028)	0.2301 (0.0212)	0.1816 (0.0201)	0.1477 (0.0156)	0.1508 (0.0162)	0.1094 (0.0143)	0.0901 (0.0165)	0.0961 (0.0173)	0.0844 (0.0157)	0.0622 (0.0109)	0.061 (0.0141)	0.0479 (0.0126)	0.0352 (0.0095)	0.0502 (0.0137)	0.0397 (0.0133)	0.0337 (0.0122)	0.0266 (0.0105)	0.0287 (0.0134)	0.0317 (0.0148)	0.0284 (0.0104)	0.0286 (0.0145)	0.0224 (0.0137)	0.0219 (0.0103)	0.0156 (0.014)	0.0239 (0.0101)
		Numerosity monotonically increasing	0.1903 (0.0312)	0.2305 (0.0412)	0.1928 (0.0155)	0.2967 (0.0274)	0.2275 (0.021)	0.1777 (0.02)	0.1474 (0.0155)	0.1494 (0.016)	0.1085 (0.0141)	0.0898 (0.0163)	0.0938 (0.0169)	0.084 (0.0154)	0.0614 (0.0107)	0.0595 (0.0138)	0.0469 (0.0122)	0.0337 (0.0091)	0.0505 (0.0134)	0.0377 (0.0129)	0.0324 (0.0119)	0.0254 (0.0102)	0.0281 (0.0131)	0.0318 (0.0143)	0.0262 (0.0103)	0.0273 (0.0141)	0.0206 (0.0132)	0.023 (0.0102)	0.0145 (0.0134)	0.0224 (0.0098)
		Numerosity monotonically decreasing	0.0508 (0.0162)	0.0303 (0.017)	0.0348 (0.0072)	0.0212 (0.0093)	0.0308 (0.0086)	0.0334 (0.0084)	0.0279 (0.0066)	0.0378 (0.0082)	0.028 (0.0058)	0.0209 (0.0062)	0.0292 (0.0083)	0.0183 (0.0055)	0.0243 (0.0064)	0.0178 (0.0064)	0.0174 (0.0066)	0.0161 (0.0064)	0.0199 (0.0075)	0.0196 (0.0071)	0.0114 (0.0048)	0.0132 (0.0052)	0.019 (0.0107)	0.0076 (0.0055)	0.0186 (0.0085)	0.0092 (0.008)	0.0118 (0.0079)	0.012 (0.0065)	0.0044 (0.0056)	0.016 (0.0078)
		Numerosity tuned	0 (0)	0.0019 (0.0034)	0 (0)	0 (0)	0 (0)	0 (0)	0 (0)	0.0008 (0.0013)	0.0001 (0.0001)	0.0014 (0.0018)	0.0012 (0.0015)	0.0003 (0.0005)	0.0011 (0.0011)	0.0028 (0.003)	0.0034 (0.0043)	0.0026 (0.0025)	0.0029 (0.0051)	0.002 (0.0021)	0.0026 (0.0025)	0.0025 (0.0044)	0.0061 (0.008)	0.0116 (0.0107)	0.0014 (0.0025)	0 (0)	0.0026 (0.0047)	0 (0)	0 (0)	0.0046 (0.005)
	LO1	Fourier power monotonically increasing	0.1158 (0.0159)	0.0939 (0.0143)	0.1097 (0.0082)	0.1402 (0.0203)	0.099 (0.012)	0.1445 (0.0167)	0.1406 (0.019)	0.1064 (0.0242)	0.0664 (0.0172)	0.0758 (0.0326)	0.0435 (0.0196)	0.0702 (0.0301)	0.034 (0.014)	0.0598 (0.035)	0.0993 (0.0427)	0.0563 (0.0252)	0.0575 (0.0333)	0.0991 (0.0468)	0.0761 (0.036)	0.0678 (0.0341)	0.039 (0.0361)	0.0169 (0.0145)	0.0382 (0.033)	0.0254 (0.0255)	0.0227 (0.0171)	0.0486 (0.027)	0.0359 (0.0253)	0.0282 (0.0204)
		Numerosity monotonically increasing	0.1136 (0.0157)	0.092 (0.0142)	0.1086 (0.0081)	0.1383 (0.0201)	0.0991 (0.012)	0.1433 (0.0166)	0.1403 (0.0189)	0.1054 (0.0239)	0.0663 (0.017)	0.0749 (0.0322)	0.0413 (0.0193)	0.0686 (0.0298)	0.0414 (0.0158)	0.0589 (0.0349)	0.0988 (0.0421)	0.0553 (0.025)	0.0572 (0.0331)	0.0978 (0.0461)	0.0748 (0.0355)	0.0666 (0.0334)	0.0279 (0.0322)	0.0144 (0.0141)	0.0408 (0.0326)	0.0251 (0.0253)	0.0295 (0.0182)	0.0511 (0.0286)	0.0346 (0.0244)	0.0277 (0.0201)
		Numerosity monotonically decreasing	0.0611 (0.0108)	0.0652 (0.011)	0.0506 (0.0052)	0.0404 (0.0106)	0.0364 (0.007)	0.0351 (0.0078)	0.0242 (0.0064)	0.0147 (0.0063)	0.0214 (0.0066)	0.019 (0.0104)	0.0233 (0.0094)	0.0342 (0.0165)	0.0334 (0.0145)	0.0114 (0.0107)	0.0319 (0.0227)	0.03 (0.0185)	0.0382 (0.0299)	0.0366 (0.0284)	0.0237 (0.0163)	0.0222 (0.018)	0.036 (0.0267)	0.0309 (0.0224)	0.0331 (0.0227)	0.0102 (0.015)	0.024 (0.0176)	0.0541 (0.0264)	0.0381 (0.0294)	0.0266 (0.0232)
		Numerosity tuned	0.002 (0.0024)	0 (0)	0.0011 (0.0007)	0.0009 (0.0011)	0.0022 (0.0021)	0.0032 (0.0027)	0.0043 (0.0037)	0.0018 (0.0032)	0.0009 (0.0016)	0 (0)	0 (0)	0.0093 (0.0167)	0.011 (0.0149)	0 (0)	0.0104 (0.0189)	0 (0)	0.0254 (0.0353)	0 (0)	0 (0)	0.0066 (0.0121)	0.0306 (0.0309)	0.0154 (0.0281)	0.0051 (0.0095)	0 (0)	0 (0)	0.0181 (0.0235)	0.0227 (0.0427)	0.0011 (0.002)
	LO2	Fourier power monotonically increasing	0.0313 (0.0089)	0.0531 (0.0189)	0.0326 (0.005)	0.0454 (0.0172)	0.0261 (0.006)	0.0325 (0.0075)	0.0268 (0.008)	0.0395 (0.0184)	0.0349 (0.01)	0.0267 (0.0166)	0.0342 (0.0161)	0.0186 (0.0119)	0.0169 (0.0084)	0.0552 (0.0333)	0.0136 (0.0077)	0.0212 (0.0128)	0.0156 (0.0089)	0.0283 (0.0184)	0.02 (0.0159)	0.0339 (0.0188)	0.0317 (0.0223)	0.013 (0.0084)	0.0146 (0.0101)	0.0186 (0.0148)	0.01 (0.0096)	0.016 (0.0119)	0.0068 (0.0099)	0.0169 (0.0109)
		Numerosity monotonically increasing	0.0315 (0.009)	0.0532 (0.0187)	0.0324 (0.005)	0.0459 (0.017)	0.0263 (0.006)	0.0311 (0.0074)	0.0238 (0.0075)	0.0421 (0.0184)	0.034 (0.0098)	0.0249 (0.0168)	0.034 (0.0163)	0.0219 (0.0121)	0.0174 (0.0085)	0.0612 (0.0338)	0.014 (0.0078)	0.0213 (0.0129)	0.016 (0.0089)	0.026 (0.019)	0.0177 (0.0156)	0.0304 (0.0188)	0.0323 (0.0218)	0.0101 (0.008)	0.0145 (0.0098)	0.016 (0.0143)	0.0101 (0.0096)	0.0164 (0.0117)	0.01 (0.0113)	0.0189 (0.0109)
		Numerosity monotonically decreasing	0.0835 (0.0144)	0.0633 (0.0168)	0.0515 (0.0056)	0.0468 (0.0115)	0.0452 (0.0086)	0.0501 (0.0099)	0.0536 (0.0119)	0.0671 (0.0242)	0.058 (0.0136)	0.0253 (0.0148)	0.0437 (0.0164)	0.0557 (0.0229)	0.0432 (0.0164)	0.0566 (0.0314)	0.0436 (0.0191)	0.0529 (0.0232)	0.0372 (0.0187)	0.0583 (0.0432)	0.0677 (0.0325)	0.0809 (0.039)	0.0513 (0.0302)	0.0345 (0.0253)	0.0255 (0.0177)	0.0094 (0.0086)	0.0433 (0.031)	0.0378 (0.0172)	0.0193 (0.0131)	0.0529 (0.0235)
		Numerosity tuned	0.0099 (0.007)	0.0074 (0.0072)	0.0061 (0.0028)	0.005 (0.0057)	0.0114 (0.0064)	0.0086 (0.0065)	0.0197 (0.0099)	0.0174 (0.0189)	0.0167 (0.0107)	0 (0)	0.0038 (0.0043)	0.0121 (0.0171)	0 (0)	0.0121 (0.0223)	0 (0)	0.01 (0.018)	0.0005 (0.001)	0.0305 (0.0503)	0 (0)	0.037 (0.0379)	0 (0)	0 (0)	0 (0)	0.0013 (0.0025)	0.0274 (0.0353)	0.001 (0.0018)	0 (0)	0.0051 (0.0092)
Solid lines show the best fit to changes with eccentricity, dashed lines are bootstrap 95% confidence intervals determined by bootstrapping [lower, upper].
			Preferred eccentricity (°)
			0	0.2	0.4	0.6	0.8	1	1.2	1.4	1.6	1.8	2	2.2	2.4	2.6	2.8	3	3.2	3.4	3.6	3.8	4	4.2	4.4	4.6	4.8	5	5.2	5.4
Line of best fit	V1 Cumulative Gaussian fit	Fourier power monotonically increasing	0.1822 [0.1396, 0.2033]	0.1815 [0.1396, 0.2005]	0.1798 [0.1396, 0.1958]	0.1764 [0.1396, 0.19]	0.1703 [0.1396, 0.1822]	0.1607 [0.1396, 0.1741]	0.147 [0.1341, 0.1609]	0.1294 [0.1174, 0.1599]	0.1092 [0.0988, 0.1599]	0.0885 [0.0028, 0.0998]	0.0696 [0.0028, 0.0797]	0.054 [0.0028, 0.0631]	0.0425 [0.0028, 0.0499]	0.035 [0.0028, 0.0405]	0.0305 [0.0028, 0.0392]	0.0282 [0.0028, 0.0392]	0.0271 [0.0028, 0.0392]	0.0266 [0.0028, 0.0392]	0.0264 [0.0028, 0.0392]	0.0264 [0.0028, 0.0392]	0.0264 [0.0028, 0.0392]	0.0263 [0.0028, 0.0392]	0.0263 [0.0028, 0.0392]	0.0263 [0.0028, 0.0392]	0.0263 [0.0028, 0.0392]	0.0263 [0.0028, 0.0392]	0.0263 [0.0028, 0.0392]	0.0263 [0.0028, 0.0392]
		Numerosity monotonically increasing	0.178 [0.1365, 0.2013]	0.1772 [0.1365, 0.1985]	0.1754 [0.1365, 0.1938]	0.172 [0.1365, 0.1877]	0.1659 [0.1365, 0.1804]	0.1563 [0.1365, 0.1689]	0.1427 [0.1315, 0.1556]	0.1255 [0.1153, 0.1517]	0.1059 [0.0968, 0.1517]	0.086 [0.003, 0.095]	0.0678 [0.003, 0.0768]	0.0529 [0.003, 0.0624]	0.042 [0.003, 0.0504]	0.0348 [0.003, 0.0416]	0.0305 [0.003, 0.0379]	0.0283 [0.003, 0.0379]	0.0272 [0.003, 0.0379]	0.0267 [0.003, 0.0379]	0.0266 [0.003, 0.0379]	0.0265 [0.003, 0.0379]	0.0265 [0.003, 0.0379]	0.0265 [0.003, 0.0379]	0.0265 [0.003, 0.0379]	0.0265 [0.003, 0.0379]	0.0265 [0.003, 0.0379]	0.0265 [0.003, 0.0379]	0.0265 [0.003, 0.0379]	0.0265 [0.003, 0.0379]
		Numerosity monotonically decreasing	0.0025 [0.0106, 0.0624]	0.0022 [0.0101, 0.0616]	0.0022 [0.0057, 0.0509]	0.0022 [0.0057, 0.0304]	0.0022 [0.0057, 0.0299]	0.0022 [0.0036, 0.0293]	0.0022 [0.0032, 0.0287]	0.0022 [0.0022, 0.0282]	0.0022 [0.0014, 0.0276]	0.0022 [0.0007, 0.0275]	0.0022 [0.0003, 0.0275]	0.0022 [0.0003, 0.0275]	0.0022 [0.0001, 0.0275]	0.0022 [0.0001, 0.0275]	0.0022 [0.0001, 0.0275]	0.0022 [0.0001, 0.0275]	0.0022 [0.0001, 0.0275]	0.0022 [0.0001, 0.0261]	0.0022 [0.0001, 0.0244]	0.0022 [0.0001, 0.0244]	0.0022 [0.0001, 0.0244]	0.0022 [0.0001, 0.0244]	0.0022 [0.0001, 0.0244]	0.0022 [0.0001, 0.0244]	0.0022 [0.0001, 0.0244]	0.0022 [0.0001, 0.0244]	0.0022 [0.0001, 0.0244]	0.0022 [0.0001, 0.0244]
		Numerosity tuned	0.0001 [-0.0002, 0.0015]	0.0001 [-0.0002, 0.0015]	0.0001 [-0.0002, 0.0015]	0.0001 [-0.0002, 0.0015]	0.0001 [-0.0002, 0.0015]	0.0001 [-0.0002, 0.0015]	0.0001 [-0.0002, 0.0015]	0.0001 [-0.0002, 0.0015]	0.0001 [-0.0002, 0.0017]	0.0001 [-0.0002, 0.0021]	0.0001 [-0.0002, 0.0021]	0.0001 [-0.0002, 0.0026]	0.0019 [0.0001, 0.0027]	0.0019 [0.0002, 0.0027]	0.0019 [0.0008, 0.0027]	0.0019 [0.0008, 0.0027]	0.0019 [0.0008, 0.0027]	0.0019 [0.0008, 0.0027]	0.0019 [0.0008, 0.0027]	0.0019 [0.0008, 0.0027]	0.0019 [0.0008, 0.0027]	0.0019 [0.0008, 0.0027]	0.0019 [0.0008, 0.0027]	0.0019 [0.0008, 0.0027]	0.0019 [0.0008, 0.0027]	0.0019 [0.0008, 0.0027]	0.0019 [0.0008, 0.0027]	0.0019 [0.0008, 0.0027]
	V2 Cumulative Gaussian fit	Fourier power monotonically increasing	0.2481 [0.2253, 0.2756]	0.2457 [0.2247, 0.268]	0.2406 [0.223, 0.2597]	0.2313 [0.215, 0.248]	0.216 [0.1993, 0.2323]	0.1942 [0.18, 0.2094]	0.1668 [0.1539, 0.1805]	0.1366 [0.1236, 0.1489]	0.1073 [0.0917, 0.1199]	0.0824 [0.0678, 0.0958]	0.0638 [0.0524, 0.0768]	0.0516 [0.0444, 0.0621]	0.0446 [0.0398, 0.0523]	0.041 [0.0374, 0.046]	0.0395 [0.0356, 0.0451]	0.0389 [0.0341, 0.045]	0.0387 [0.0333, 0.045]	0.0386 [0.033, 0.045]	0.0386 [0.0329, 0.045]	0.0386 [0.0328, 0.045]	0.0386 [0.0328, 0.045]	0.0386 [0.0328, 0.045]	0.0386 [0.0328, 0.045]	0.0386 [0.0327, 0.045]	0.0386 [0.0327, 0.045]	0.0386 [0.0327, 0.045]	0.0386 [0.0327, 0.045]	0.0386 [0.0327, 0.045]
		Numerosity monotonically increasing	0.2443 [0.2188, 0.2722]	0.2419 [0.2183, 0.2659]	0.2368 [0.2168, 0.2557]	0.2274 [0.2114, 0.2441]	0.2125 [0.1964, 0.2298]	0.1912 [0.1752, 0.2088]	0.1645 [0.1521, 0.178]	0.1351 [0.1223, 0.1469]	0.1064 [0.0891, 0.1203]	0.0818 [0.0644, 0.0988]	0.0632 [0.0493, 0.08]	0.0508 [0.0417, 0.0647]	0.0434 [0.0383, 0.0532]	0.0396 [0.0359, 0.045]	0.0379 [0.0336, 0.0426]	0.0372 [0.0325, 0.0424]	0.0369 [0.0319, 0.0424]	0.0369 [0.0316, 0.0424]	0.0368 [0.0313, 0.0424]	0.0368 [0.0312, 0.0424]	0.0368 [0.0312, 0.0424]	0.0368 [0.0312, 0.0424]	0.0368 [0.0312, 0.0424]	0.0368 [0.0312, 0.0424]	0.0368 [0.0312, 0.0424]	0.0368 [0.0312, 0.0424]	0.0368 [0.0312, 0.0424]	0.0368 [0.0312, 0.0424]
		Numerosity monotonically decreasing	0.0264 [0.0047, 0.0461]	0.0264 [0.0096, 0.0416]	0.0264 [0.0096, 0.0416]	0.0264 [0.0096, 0.0416]	0.0195 [0.0085, 0.0334]	0.0195 [0.0038, 0.0311]	0.0195 [0.0038, 0.0283]	0.0195 [0.0038, 0.0268]	0.0195 [0.0035, 0.0268]	0.0195 [0.0035, 0.0264]	0.0195 [0.0035, 0.0264]	0.0195 [0.003, 0.0264]	0.0195 [0.0029, 0.0264]	0.0195 [0.0029, 0.0251]	0.0195 [0.0029, 0.0243]	0.0195 [0.0029, 0.0242]	0.0195 [0.0029, 0.0242]	0.0195 [0.0029, 0.0242]	0.0195 [0.0029, 0.0242]	0.0195 [0.0029, 0.0242]	0.0195 [0.0029, 0.0242]	0.0195 [0.0029, 0.0242]	0.0195 [0.0029, 0.0236]	0.0195 [0.0029, 0.0236]	0.0195 [0.0029, 0.0236]	0.0195 [0.0029, 0.0236]	0.0195 [0.0029, 0.0236]	0.0195 [0.0029, 0.0236]
		Numerosity tuned	0.0001 [-0.0003, 0.0007]	0.0001 [-0.0003, 0.0007]	0.0001 [-0.0003, 0.0007]	0.0001 [-0.0003, 0.0007]	0.0001 [-0.0003, 0.0007]	0.0001 [-0.0003, 0.0007]	0.0001 [-0.0003, 0.0007]	0.0001 [-0.0003, 0.0011]	0.0001 [-0.0003, 0.003]	0.0001 [-0.0003, 0.0032]	0.0001 [-0.0001, 0.0033]	0.0001 [-0.0001, 0.0049]	0.0008 [0, 0.0049]	0.0034 [0, 0.0059]	0.0034 [0, 0.0059]	0.0034 [0.0002, 0.0059]	0.0034 [0.0016, 0.0059]	0.0034 [0.0016, 0.0059]	0.0034 [0.0016, 0.0061]	0.0034 [0.0016, 0.0065]	0.0034 [0.0016, 0.0066]	0.0034 [0.0016, 0.0067]	0.0034 [0.0016, 0.0067]	0.0034 [0.0016, 0.0067]	0.0034 [0.0016, 0.0067]	0.0034 [0.0016, 0.0067]	0.0034 [0.0016, 0.0067]	0.0034 [0.0016, 0.0067]
	V3 Cumulative Gaussian fit	Fourier power monotonically increasing	0.2314 [0.2093, 0.2547]	0.2286 [0.2076, 0.2481]	0.2238 [0.2044, 0.2401]	0.2161 [0.198, 0.2325]	0.2049 [0.1873, 0.2212]	0.1899 [0.1741, 0.2046]	0.1713 [0.1589, 0.1838]	0.1499 [0.1384, 0.1628]	0.1275 [0.1145, 0.1396]	0.1056 [0.0892, 0.1196]	0.086 [0.0693, 0.102]	0.0698 [0.0558, 0.0868]	0.0574 [0.0478, 0.0736]	0.0487 [0.0417, 0.0625]	0.0431 [0.0367, 0.0538]	0.0397 [0.0333, 0.0472]	0.0378 [0.0315, 0.0463]	0.0369 [0.0305, 0.0461]	0.0365 [0.0286, 0.0461]	0.0363 [0.0274, 0.0461]	0.0362 [0.0267, 0.0461]	0.0362 [0.0263, 0.0461]	0.0362 [0.0261, 0.0461]	0.0361 [0.026, 0.0461]	0.0361 [0.026, 0.0461]	0.0361 [0.0259, 0.0461]	0.0361 [0.0259, 0.0461]	0.0361 [0.0259, 0.0461]
		Numerosity monotonically increasing	0.2281 [0.2046, 0.2517]	0.2254 [0.204, 0.2459]	0.2207 [0.2024, 0.2375]	0.2133 [0.1946, 0.229]	0.2024 [0.1846, 0.2178]	0.1878 [0.1723, 0.203]	0.1695 [0.157, 0.182]	0.1485 [0.1376, 0.1595]	0.1263 [0.1092, 0.1375]	0.1046 [0.084, 0.1174]	0.0851 [0.0651, 0.0988]	0.0689 [0.053, 0.0829]	0.0565 [0.0456, 0.0698]	0.0477 [0.0413, 0.0596]	0.0421 [0.0363, 0.0517]	0.0386 [0.0332, 0.0458]	0.0367 [0.0298, 0.0447]	0.0358 [0.0271, 0.0447]	0.0353 [0.0253, 0.0447]	0.0351 [0.0243, 0.0447]	0.0351 [0.0237, 0.0447]	0.035 [0.0233, 0.0447]	0.035 [0.0231, 0.0447]	0.035 [0.0231, 0.0447]	0.035 [0.023, 0.0447]	0.035 [0.023, 0.0447]	0.035 [0.023, 0.0447]	0.035 [0.023, 0.0447]
		Numerosity monotonically decreasing	0.0324 [0.0263, 0.0564]	0.0324 [0.0263, 0.0548]	0.0324 [0.0263, 0.0472]	0.0324 [0.0224, 0.0404]	0.0324 [0.0215, 0.0381]	0.0324 [0.0215, 0.0369]	0.0324 [0.0087, 0.0369]	0.0324 [0.0075, 0.0369]	0.0324 [0.0034, 0.0366]	0.0324 [0.0027, 0.0345]	0.0108 [0.0027, 0.0345]	0.0108 [0.0024, 0.0329]	0.0108 [0.0011, 0.0328]	0.0108 [-0.0027, 0.0323]	0.0108 [-0.0027, 0.0323]	0.0108 [-0.0034, 0.0301]	0.0108 [-0.0034, 0.0296]	0.0108 [-0.0034, 0.0289]	0.0108 [-0.005, 0.0231]	0.0108 [-0.005, 0.0231]	0.0108 [-0.005, 0.0231]	0.0108 [-0.005, 0.0231]	0.0108 [-0.005, 0.0231]	0.0108 [-0.005, 0.0231]	0.0108 [-0.005, 0.0231]	0.0108 [-0.005, 0.0231]	0.0108 [-0.005, 0.0231]	0.0108 [-0.005, 0.0231]
		Numerosity tuned	0.0002 [-0.0005, 0.0007]	0.0002 [-0.0005, 0.0007]	0.0002 [-0.0005, 0.0007]	0.0002 [-0.0004, 0.0007]	0.0002 [-0.0001, 0.0007]	0.0002 [-0.0001, 0.0007]	0.0002 [0, 0.0012]	0.0002 [0, 0.0016]	0.0002 [0, 0.0029]	0.0002 [0, 0.0029]	0.0002 [0, 0.0044]	0.0004 [0, 0.0044]	0.0017 [0, 0.0046]	0.0027 [0.0001, 0.0057]	0.0027 [0.0002, 0.0057]	0.0027 [0.0003, 0.0057]	0.0027 [0.0004, 0.0057]	0.0027 [0.001, 0.0057]	0.0027 [0.001, 0.0057]	0.0027 [0.001, 0.0057]	0.0027 [0.001, 0.0057]	0.0027 [0.001, 0.0057]	0.0027 [0.001, 0.0057]	0.0027 [0.001, 0.0058]	0.0027 [0.001, 0.0058]	0.0027 [0.001, 0.0058]	0.0027 [0.001, 0.0058]	0.0027 [0.001, 0.0058]
	LO1 Cumulative Gaussian fit	Fourier power monotonically increasing	0.1173 [0.1042, 0.1277]	0.1173 [0.1042, 0.1277]	0.1173 [0.1042, 0.1277]	0.1173 [0.1042, 0.1277]	0.1173 [0.1042, 0.1277]	0.1173 [0.1042, 0.1277]	0.1173 [0.1015, 0.1274]	0.1169 [0.0922, 0.126]	0.09 [0.0056, 0.126]	0.0537 [0.004, 0.1173]	0.0525 [0.0021, 0.1173]	0.0525 [0.0019, 0.1085]	0.0525 [0.0019, 0.1085]	0.0525 [0.0019, 0.1085]	0.0525 [0.0019, 0.1085]	0.0525 [0.0019, 0.0806]	0.0525 [0.0019, 0.0762]	0.0525 [0.0019, 0.073]	0.0525 [0.0019, 0.073]	0.0525 [0.0019, 0.073]	0.0525 [0.0019, 0.073]	0.0525 [0.0019, 0.073]	0.0525 [0.0019, 0.073]	0.0525 [0.0019, 0.073]	0.0525 [0.0019, 0.073]	0.0525 [0.0019, 0.073]	0.0525 [0.0009, 0.073]	0.0525 [-0.0026, 0.073]
		Numerosity monotonically increasing	0.1161 [0.1046, 0.1266]	0.1161 [0.1046, 0.1266]	0.1161 [0.1046, 0.1266]	0.1161 [0.1046, 0.1266]	0.1161 [0.1026, 0.1266]	0.1161 [0.1004, 0.1266]	0.1161 [0.098, 0.1266]	0.1161 [0.09, 0.1266]	0.0902 [0.0048, 0.1266]	0.0529 [0.0023, 0.1191]	0.0526 [0.0023, 0.1191]	0.0526 [0.0021, 0.0989]	0.0526 [0.0021, 0.0948]	0.0526 [0.0021, 0.0906]	0.0526 [0.0021, 0.0866]	0.0526 [0.0021, 0.0824]	0.0526 [0.0021, 0.078]	0.0526 [0.0021, 0.0733]	0.0526 [0.0021, 0.0719]	0.0526 [0.0021, 0.0719]	0.0526 [0.0021, 0.0719]	0.0526 [0.0021, 0.0719]	0.0526 [0.0021, 0.0719]	0.0526 [0.0021, 0.0719]	0.0526 [0.0021, 0.0719]	0.0526 [0.0021, 0.0719]	0.0526 [0.0021, 0.0719]	0.0526 [0.0021, 0.0719]
		Numerosity monotonically decreasing	0.0653 [0.0454, 0.0797]	0.0617 [0.0454, 0.0792]	0.0526 [0.0454, 0.0792]	0.0402 [0.0232, 0.0606]	0.0311 [0.0125, 0.0606]	0.0276 [0.0079, 0.0502]	0.0268 [0.0079, 0.0492]	0.0267 [0.0079, 0.039]	0.0267 [0.0079, 0.039]	0.0267 [0.0079, 0.039]	0.0267 [0.0079, 0.039]	0.0267 [0.0079, 0.039]	0.0267 [0.0079, 0.039]	0.0267 [0.0079, 0.039]	0.0267 [0.0079, 0.039]	0.0267 [0.0079, 0.039]	0.0267 [0.0079, 0.039]	0.0267 [0.0079, 0.039]	0.0267 [0.0079, 0.039]	0.0267 [0.0079, 0.039]	0.0267 [0.0079, 0.039]	0.0267 [0.0079, 0.039]	0.0267 [0.0079, 0.039]	0.0267 [0.0079, 0.039]	0.0267 [0.0079, 0.039]	0.0267 [0.0079, 0.039]	0.0267 [0.0079, 0.039]	0.0267 [0.0079, 0.039]
		Numerosity tuned	0.0011 [-0.0006, 0.003]	0.0011 [-0.0004, 0.003]	0.0011 [-0.0004, 0.003]	0.0011 [-0.0004, 0.0031]	0.0011 [-0.0004, 0.0054]	0.0013 [0.0006, 0.0074]	0.0045 [0.0006, 0.0084]	0.0063 [0.0006, 0.01]	0.0063 [0.0007, 0.0102]	0.0063 [0.0007, 0.0102]	0.0063 [0.0007, 0.0102]	0.0063 [0.0007, 0.0185]	0.0063 [0.0009, 0.0185]	0.0063 [0.0011, 0.0185]	0.0063 [0.0011, 0.019]	0.0063 [0.0011, 0.0204]	0.0063 [0.0011, 0.0205]	0.0063 [0.0015, 0.0227]	0.0063 [0.0015, 0.0227]	0.0063 [0.0017, 0.0227]	0.0063 [0.0017, 0.0227]	0.0063 [0.0018, 0.0227]	0.0063 [0.0018, 0.0227]	0.0063 [0.0018, 0.0227]	0.0063 [0.0018, 0.0227]	0.0063 [0.0018, 0.023]	0.0063 [0.0018, 0.0237]	0.0063 [0.0018, 0.0243]
	LO2 Cumulative Gaussian fit	Fourier power monotonically increasing	0.0329 [0.0272, 0.0489]	0.0329 [0.0272, 0.0483]	0.0329 [0.0261, 0.0483]	0.0329 [0.0236, 0.0382]	0.0329 [0.0236, 0.0379]	0.0329 [0.0224, 0.0379]	0.0329 [0.0091, 0.0379]	0.0329 [0.0064, 0.0379]	0.0329 [0.0047, 0.0379]	0.0329 [0.0019, 0.0379]	0.0329 [0.0012, 0.0379]	0.0329 [0.0012, 0.0379]	0.0085 [0.001, 0.0371]	0.0085 [0.0005, 0.0365]	0.0085 [-0.0001, 0.0365]	0.0085 [-0.0001, 0.0365]	0.0085 [-0.0032, 0.0343]	0.0085 [-0.0032, 0.0343]	0.0085 [-0.0032, 0.0343]	0.0085 [-0.0032, 0.0343]	0.0085 [-0.0032, 0.0343]	0.0085 [-0.0032, 0.0334]	0.0085 [-0.0032, 0.0334]	0.0085 [-0.0032, 0.0334]	0.0085 [-0.0032, 0.0305]	0.0085 [-0.0032, 0.0286]	0.0085 [-0.0032, 0.0286]	0.0085 [-0.0032, 0.0276]
		Numerosity monotonically increasing	0.0327 [0.0268, 0.0502]	0.0327 [0.0268, 0.0497]	0.0327 [0.0268, 0.0497]	0.0327 [0.018, 0.0386]	0.0327 [0.018, 0.0386]	0.0327 [0.012, 0.0386]	0.0327 [0.0074, 0.0377]	0.0327 [0.0071, 0.0377]	0.0327 [0.0048, 0.0377]	0.0327 [0.0018, 0.0377]	0.0327 [0.0018, 0.0376]	0.0327 [0.0004, 0.0368]	0.0086 [0.0004, 0.0368]	0.0086 [-0.0004, 0.0368]	0.0086 [-0.0009, 0.035]	0.0086 [-0.0009, 0.0349]	0.0086 [-0.0009, 0.0342]	0.0086 [-0.0009, 0.0341]	0.0086 [-0.0009, 0.0341]	0.0086 [-0.0009, 0.0341]	0.0086 [-0.0009, 0.0341]	0.0086 [-0.0009, 0.0334]	0.0086 [-0.0009, 0.0318]	0.0086 [-0.0009, 0.03]	0.0086 [-0.0009, 0.03]	0.0086 [-0.0009, 0.03]	0.0086 [-0.0009, 0.03]	0.0086 [-0.0009, 0.03]
		Numerosity monotonically decreasing	0.0549 [0.0472, 0.1088]	0.0549 [0.047, 0.0863]	0.0549 [0.0459, 0.0723]	0.0549 [0.0459, 0.0617]	0.0549 [0.0445, 0.0606]	0.0549 [0.044, 0.0606]	0.0549 [0.044, 0.0606]	0.0549 [0.0054, 0.0606]	0.0549 [0.0046, 0.0606]	0.0549 [0.0015, 0.0591]	0.0549 [0.0015, 0.0591]	0.0549 [0.0014, 0.0591]	0.0549 [0.0007, 0.0591]	0.0549 [-0.0019, 0.0591]	0.0549 [-0.0041, 0.0591]	0.0549 [-0.0041, 0.0591]	0.0549 [-0.0068, 0.0591]	0.0549 [-0.0068, 0.0591]	0.0549 [-0.0068, 0.0591]	0.0549 [-0.0068, 0.0591]	0.0062 [-0.0077, 0.0588]	0.0062 [-0.008, 0.0588]	0.0062 [-0.008, 0.0585]	0.0062 [-0.008, 0.0585]	0.0062 [-0.008, 0.0585]	0.0062 [-0.008, 0.0585]	0.0062 [-0.008, 0.0585]	0.0062 [-0.011, 0.0585]
		Numerosity tuned	0.0091 [-0.0002, 0.0237]	0.0091 [0.002, 0.0208]	0.0091 [0.002, 0.0148]	0.0091 [0.002, 0.0148]	0.0091 [0.002, 0.0148]	0.0091 [0.0039, 0.0148]	0.0084 [0.0036, 0.0156]	0.0084 [0.0026, 0.0159]	0.0084 [0.002, 0.0159]	0.0084 [0.0018, 0.0159]	0.0084 [0.0018, 0.0159]	0.0084 [0.0018, 0.0159]	0.0084 [0.0018, 0.0159]	0.0084 [0.0018, 0.0159]	0.0084 [-0.0027, 0.0159]	0.0084 [-0.0027, 0.0159]	0.0084 [-0.0027, 0.0159]	0.0084 [-0.0027, 0.0159]	0.0084 [-0.0027, 0.0169]	0.0084 [-0.0027, 0.0169]	0.0084 [-0.0027, 0.0199]	0.0084 [-0.0027, 0.0199]	0.0084 [-0.0027, 0.0199]	0.0084 [-0.0027, 0.0199]	0.0084 [-0.0027, 0.0213]	0.0084 [-0.0027, 0.0213]	0.0084 [-0.0027, 0.0213]	0.0084 [-0.0027, 0.0213]
Panel b
Model fit variance explained (mean, standard error) as a function of preferred visual field position eccentricity for visual field maps in temporal-occipital (TO1-TO2), parietal association (V3AB, IPS0-IPS5) and frontal (sPCS1-sPCS2, iPCS) areas for all participants
			Preferred eccentricity (°)
			0	0.2	0.4	0.6	0.8	1	1.2	1.4	1.6	1.8	2	2.2	2.4	2.6	2.8	3	3.2	3.4	3.6	3.8	4	4.2	4.4	4.6	4.8	5	5.2	5.4
Response model fit (%R²)	TO1	Numerosity monotonically increasing	0.0111 (0.0056)	0.011 (0.0106)	0.0114 (0.0033)	0.0142 (0.0133)	0.0161 (0.0054)	0.0181 (0.0069)	0.0179 (0.0065)	0.0218 (0.0089)	0.022 (0.0069)	0.0228 (0.0117)	0.0216 (0.0083)	0.0155 (0.0071)	0.0204 (0.0094)	0.0112 (0.0074)	0.0149 (0.0076)	0.0224 (0.0113)	0.0113 (0.0059)	0.0165 (0.0143)	0.0117 (0.0064)	0.0124 (0.0078)	0.0086 (0.0056)	0.0046 (0.0035)	0.0092 (0.0059)	0.0077 (0.0058)	0.0059 (0.005)	0.0081 (0.0047)	0.016 (0.0176)	0.0129 (0.0078)
		Numerosity monotonically decreasing	0.2806 (0.029)	0.3367 (0.0749)	0.2467 (0.016)	0.2426 (0.0537)	0.2448 (0.0212)	0.2346 (0.0227)	0.2213 (0.0212)	0.251 (0.0309)	0.2213 (0.0227)	0.238 (0.0418)	0.2095 (0.0337)	0.2165 (0.0326)	0.2465 (0.0258)	0.2454 (0.035)	0.2197 (0.0316)	0.2118 (0.0288)	0.2133 (0.0323)	0.2379 (0.0534)	0.2175 (0.0321)	0.2304 (0.0339)	0.2104 (0.0397)	0.2648 (0.0364)	0.2175 (0.0358)	0.2462 (0.0444)	0.2092 (0.0397)	0.2123 (0.0294)	0.2217 (0.0435)	0.1763 (0.0302)
		Numerosity tuned	0.324 (0.0331)	0.3612 (0.0754)	0.292 (0.0181)	0.268 (0.0545)	0.2584 (0.022)	0.2713 (0.025)	0.2527 (0.0234)	0.286 (0.0351)	0.2666 (0.0251)	0.2822 (0.0445)	0.2689 (0.0388)	0.2872 (0.0387)	0.3117 (0.0297)	0.3511 (0.0452)	0.3248 (0.0403)	0.329 (0.0399)	0.2871 (0.0402)	0.3402 (0.0642)	0.3038 (0.0403)	0.3444 (0.0423)	0.3307 (0.0542)	0.3732 (0.0442)	0.3257 (0.0457)	0.3795 (0.0571)	0.3139 (0.0558)	0.2933 (0.0377)	0.3082 (0.0578)	0.2937 (0.0434)
	TO2	Numerosity monotonically increasing	0.0056 (0.0031)	0.006 (0.0068)	0.0052 (0.0016)	0.0013 (0.0022)	0.0036 (0.0018)	0.0044 (0.0021)	0.0058 (0.0024)	0.0098 (0.005)	0.0106 (0.0034)	0.0088 (0.0053)	0.0141 (0.0059)	0.0074 (0.0041)	0.0076 (0.004)	0.0027 (0.0022)	0.0091 (0.0048)	0.0071 (0.0038)	0.0045 (0.0028)	0.0061 (0.0044)	0.0061 (0.0042)	0.0032 (0.0026)	0.004 (0.0035)	0.0064 (0.0052)	0.0042 (0.0033)	0.007 (0.0039)	0.0059 (0.0049)	0.0068 (0.0044)	0.0024 (0.0042)	0.0033 (0.0029)
		Numerosity monotonically decreasing	0.2169 (0.0267)	0.216 (0.0681)	0.239 (0.0153)	0.3147 (0.082)	0.2452 (0.0226)	0.2567 (0.0246)	0.2405 (0.0237)	0.2448 (0.0318)	0.2304 (0.0232)	0.2512 (0.0383)	0.2341 (0.0305)	0.264 (0.0306)	0.287 (0.0272)	0.3091 (0.038)	0.3078 (0.0355)	0.2342 (0.0294)	0.3012 (0.0326)	0.2639 (0.0384)	0.2936 (0.0389)	0.2634 (0.0319)	0.2656 (0.0403)	0.2618 (0.0335)	0.2447 (0.0328)	0.2727 (0.0395)	0.2599 (0.0415)	0.2708 (0.0315)	0.3056 (0.0524)	0.246 (0.0336)
		Numerosity tuned	0.196 (0.0273)	0.2107 (0.0694)	0.1948 (0.0151)	0.3516 (0.0906)	0.2022 (0.0223)	0.2283 (0.0256)	0.2116 (0.0227)	0.1956 (0.0322)	0.1942 (0.0226)	0.2182 (0.0396)	0.2084 (0.0306)	0.1922 (0.0294)	0.2367 (0.0264)	0.2431 (0.0394)	0.2534 (0.0352)	0.1959 (0.0281)	0.246 (0.0335)	0.2023 (0.0361)	0.2656 (0.0424)	0.2315 (0.0318)	0.2356 (0.0413)	0.2118 (0.0357)	0.2152 (0.0342)	0.2396 (0.0436)	0.2273 (0.0428)	0.2283 (0.0321)	0.3082 (0.057)	0.2257 (0.0355)
	V3AB	Numerosity monotonically increasing	0.024 (0.0085)	0.039 (0.0171)	0.0292 (0.0046)	0.0392 (0.0113)	0.0331 (0.0066)	0.0382 (0.0081)	0.0375 (0.0075)	0.0515 (0.0133)	0.0255 (0.0058)	0.0327 (0.009)	0.0336 (0.0093)	0.0371 (0.0109)	0.0297 (0.0073)	0.0348 (0.0098)	0.0333 (0.0108)	0.0461 (0.0108)	0.0488 (0.0125)	0.0671 (0.0182)	0.0377 (0.0102)	0.0337 (0.0079)	0.0236 (0.0078)	0.0372 (0.0102)	0.0306 (0.0103)	0.038 (0.0126)	0.0349 (0.0137)	0.0371 (0.0118)	0.0202 (0.0093)	0.0423 (0.013)
		Numerosity monotonically decreasing	0.1109 (0.0209)	0.1288 (0.0347)	0.1311 (0.0107)	0.1408 (0.0241)	0.1233 (0.0137)	0.0986 (0.0137)	0.1234 (0.0135)	0.0978 (0.0171)	0.1317 (0.0137)	0.1243 (0.0224)	0.1352 (0.0186)	0.1249 (0.0189)	0.1343 (0.0161)	0.1173 (0.0198)	0.1066 (0.0184)	0.1084 (0.0166)	0.0985 (0.017)	0.0869 (0.0192)	0.0952 (0.019)	0.0899 (0.0165)	0.0866 (0.0206)	0.0965 (0.0187)	0.0929 (0.0178)	0.0762 (0.0205)	0.0744 (0.0197)	0.1046 (0.019)	0.08 (0.0229)	0.0858 (0.0205)
		Numerosity tuned	0.1313 (0.0264)	0.1621 (0.046)	0.1534 (0.0127)	0.209 (0.031)	0.1635 (0.0161)	0.1398 (0.0173)	0.1582 (0.0156)	0.1386 (0.0209)	0.1628 (0.0157)	0.1755 (0.0271)	0.1632 (0.0225)	0.1586 (0.0223)	0.1632 (0.0186)	0.1394 (0.0228)	0.1609 (0.0247)	0.1386 (0.0196)	0.1288 (0.0214)	0.111 (0.0231)	0.1166 (0.0226)	0.1213 (0.0205)	0.1334 (0.0263)	0.1307 (0.0226)	0.103 (0.0199)	0.0995 (0.0253)	0.1242 (0.0282)	0.1174 (0.0203)	0.1161 (0.0326)	0.0964 (0.0226)
	IPS0	Numerosity monotonically increasing	0.0021 (0.0014)	0.0037 (0.0035)	0.006 (0.0014)	0.0134 (0.01)	0.0124 (0.0039)	0.0097 (0.0033)	0.0056 (0.002)	0.0102 (0.0056)	0.005 (0.0018)	0.015 (0.0075)	0.0041 (0.0022)	0.0085 (0.0046)	0.0101 (0.0042)	0.008 (0.0054)	0.0096 (0.0046)	0.0113 (0.0044)	0.0122 (0.0064)	0.0268 (0.0135)	0.012 (0.0071)	0.0143 (0.0062)	0.021 (0.011)	0.0182 (0.0071)	0.0089 (0.0043)	0.0193 (0.0109)	0.0174 (0.0089)	0.0266 (0.0093)	0.0361 (0.0163)	0.0434 (0.013)
		Numerosity monotonically decreasing	0.2594 (0.0267)	0.2481 (0.0502)	0.26 (0.0128)	0.2675 (0.0456)	0.2586 (0.0172)	0.2529 (0.0188)	0.2608 (0.017)	0.2505 (0.0252)	0.2598 (0.0173)	0.2196 (0.033)	0.2614 (0.027)	0.2389 (0.0257)	0.2125 (0.0207)	0.235 (0.0322)	0.2548 (0.031)	0.22 (0.0252)	0.2007 (0.027)	0.1726 (0.0344)	0.2018 (0.0297)	0.2123 (0.0286)	0.1907 (0.0387)	0.1782 (0.0296)	0.1912 (0.0286)	0.1861 (0.0368)	0.1672 (0.0333)	0.1605 (0.026)	0.1697 (0.0433)	0.1471 (0.026)
		Numerosity tuned	0.2696 (0.0295)	0.297 (0.0578)	0.2451 (0.0134)	0.2368 (0.0482)	0.2516 (0.018)	0.2674 (0.0212)	0.2759 (0.019)	0.2891 (0.0299)	0.271 (0.0188)	0.2503 (0.0351)	0.2928 (0.0312)	0.2804 (0.0287)	0.2387 (0.0231)	0.2869 (0.0371)	0.2937 (0.0337)	0.2557 (0.0281)	0.215 (0.029)	0.2124 (0.0408)	0.2518 (0.0355)	0.2632 (0.0341)	0.2089 (0.0415)	0.1992 (0.0339)	0.2236 (0.0328)	0.211 (0.0416)	0.202 (0.0407)	0.2076 (0.0312)	0.2097 (0.0517)	0.1664 (0.0284)
	IPS1	Numerosity monotonically increasing	0.0097 (0.0032)	0.0251 (0.0113)	0.0082 (0.0016)	0.0055 (0.0043)	0.0052 (0.0016)	0.0044 (0.0018)	0.0034 (0.0014)	0.0062 (0.0033)	0.0041 (0.0014)	0.0034 (0.0028)	0.0034 (0.0019)	0.004 (0.0023)	0.005 (0.0023)	0.0064 (0.0043)	0.0044 (0.0037)	0.0065 (0.0043)	0.0056 (0.0038)	0.0036 (0.003)	0.0074 (0.0036)	0.0034 (0.0025)	0.0023 (0.0024)	0.0056 (0.003)	0.0078 (0.0062)	0.0047 (0.0037)	0.0112 (0.0071)	0.0192 (0.0092)	0.0051 (0.0065)	0.0209 (0.0099)
		Numerosity monotonically decreasing	0.1518 (0.0183)	0.1415 (0.0336)	0.1814 (0.0102)	0.184 (0.0422)	0.1935 (0.0151)	0.223 (0.0182)	0.2253 (0.016)	0.2645 (0.0271)	0.2402 (0.0181)	0.2715 (0.035)	0.2393 (0.026)	0.2421 (0.0282)	0.2617 (0.0229)	0.2466 (0.0334)	0.2522 (0.0311)	0.2567 (0.0284)	0.2516 (0.0302)	0.2838 (0.0484)	0.2566 (0.0321)	0.2823 (0.0327)	0.2307 (0.0464)	0.2656 (0.0351)	0.2525 (0.0364)	0.1942 (0.0417)	0.1789 (0.0373)	0.2393 (0.0324)	0.1898 (0.0478)	0.1889 (0.0298)
		Numerosity tuned	0.2073 (0.0231)	0.1641 (0.0404)	0.221 (0.0119)	0.1843 (0.0442)	0.225 (0.0173)	0.2599 (0.0208)	0.2681 (0.0189)	0.3022 (0.0307)	0.2861 (0.0204)	0.3339 (0.0398)	0.3009 (0.0294)	0.3002 (0.0336)	0.3129 (0.025)	0.3049 (0.0364)	0.3268 (0.0354)	0.3133 (0.0321)	0.3192 (0.0353)	0.2718 (0.0502)	0.3091 (0.0357)	0.3298 (0.0353)	0.2662 (0.0506)	0.3309 (0.0394)	0.3064 (0.0402)	0.2864 (0.0511)	0.2416 (0.0442)	0.2952 (0.0372)	0.2845 (0.0572)	0.2751 (0.0376)
	IPS2	Numerosity monotonically increasing	0.0045 (0.0016)	0.003 (0.0024)	0.0042 (0.0009)	0.0039 (0.0038)	0.0056 (0.0014)	0.0042 (0.0014)	0.0055 (0.0018)	0.0042 (0.0021)	0.0047 (0.002)	0.0009 (0.0012)	0.004 (0.0024)	0.0031 (0.0014)	0.0046 (0.0023)	0.0038 (0.0029)	0.0047 (0.0045)	0.0078 (0.0038)	0.0076 (0.0039)	0.0086 (0.0059)	0.0098 (0.0054)	0.0048 (0.0027)	0.0046 (0.0037)	0.0019 (0.0014)	0.0054 (0.0032)	0.0056 (0.0039)	0.0104 (0.0065)	0.008 (0.0033)	0.0088 (0.0065)	0.0069 (0.0038)
		Numerosity monotonically decreasing	0.2002 (0.0171)	0.1899 (0.0324)	0.1954 (0.0092)	0.2072 (0.0341)	0.2044 (0.014)	0.242 (0.0171)	0.2663 (0.0169)	0.2617 (0.0266)	0.272 (0.0193)	0.2788 (0.0384)	0.2516 (0.0274)	0.277 (0.0303)	0.2644 (0.0251)	0.2442 (0.0347)	0.2769 (0.0319)	0.2699 (0.0286)	0.2513 (0.0339)	0.24 (0.0418)	0.2396 (0.0317)	0.26 (0.0314)	0.2605 (0.048)	0.2877 (0.0346)	0.2359 (0.0312)	0.2687 (0.0432)	0.2029 (0.0384)	0.2162 (0.0282)	0.1626 (0.0396)	0.1904 (0.0295)
		Numerosity tuned	0.2182 (0.0166)	0.1849 (0.0348)	0.2242 (0.0097)	0.2281 (0.0383)	0.2227 (0.0143)	0.2564 (0.0175)	0.2859 (0.0172)	0.2916 (0.0266)	0.3007 (0.0196)	0.3052 (0.0376)	0.2806 (0.0284)	0.2704 (0.0302)	0.2894 (0.0261)	0.2605 (0.0354)	0.2897 (0.0334)	0.2708 (0.0298)	0.2631 (0.0349)	0.2562 (0.0438)	0.2568 (0.0324)	0.2776 (0.0335)	0.2784 (0.0486)	0.2696 (0.0349)	0.2463 (0.0325)	0.2785 (0.0424)	0.2062 (0.039)	0.2302 (0.0284)	0.1978 (0.0418)	0.1996 (0.029)
	IPS3	Numerosity monotonically increasing	0.0027 (0.0013)	0.0023 (0.0026)	0.002 (0.0005)	0.0076 (0.0051)	0.0027 (0.0009)	0.0021 (0.0009)	0.0026 (0.0011)	0.0015 (0.0013)	0.0026 (0.0011)	0.002 (0.0013)	0.0055 (0.0039)	0.0062 (0.0041)	0.0029 (0.002)	0.0056 (0.004)	0.0035 (0.0025)	0.0034 (0.0024)	0.003 (0.0025)	0.0028 (0.003)	0.0048 (0.0071)	0.0049 (0.0035)	0.0024 (0.0017)	0.0059 (0.0039)	0.0047 (0.0028)	0.0083 (0.0077)	0.0112 (0.0056)	0.0053 (0.0031)	0.0098 (0.0114)	0.009 (0.0043)
		Numerosity monotonically decreasing	0.3316 (0.0188)	0.3735 (0.0402)	0.3183 (0.0106)	0.2923 (0.0371)	0.2782 (0.0152)	0.2955 (0.0182)	0.3257 (0.019)	0.2927 (0.0305)	0.3364 (0.021)	0.2993 (0.0389)	0.3319 (0.0328)	0.3155 (0.0313)	0.2897 (0.0273)	0.3572 (0.0408)	0.3065 (0.0359)	0.2857 (0.0309)	0.2733 (0.0372)	0.3056 (0.0496)	0.3094 (0.0432)	0.2941 (0.0346)	0.27 (0.0493)	0.3331 (0.0407)	0.2944 (0.0359)	0.2909 (0.0443)	0.2524 (0.0453)	0.2104 (0.0295)	0.3015 (0.0589)	0.2059 (0.0349)
		Numerosity tuned	0.3758 (0.0206)	0.4008 (0.0449)	0.3305 (0.0114)	0.2891 (0.0412)	0.2941 (0.0164)	0.3031 (0.0198)	0.3511 (0.0201)	0.3148 (0.0321)	0.3636 (0.022)	0.3284 (0.0408)	0.3627 (0.0348)	0.3318 (0.0329)	0.3244 (0.0296)	0.366 (0.0419)	0.3506 (0.0393)	0.3071 (0.0325)	0.2923 (0.0376)	0.3448 (0.0544)	0.3447 (0.0464)	0.3187 (0.037)	0.2986 (0.0517)	0.3572 (0.0417)	0.3086 (0.0374)	0.2923 (0.0459)	0.251 (0.0463)	0.223 (0.0313)	0.3137 (0.0615)	0.2202 (0.037)
	IPS4	Numerosity monotonically increasing	0.0013 (0.0007)	0.001 (0.0013)	0.0015 (0.0005)	0.0021 (0.0038)	0.0012 (0.0006)	0.002 (0.001)	0.0012 (0.0008)	0.0014 (0.0015)	0.0012 (0.0009)	0.0019 (0.0025)	0.0032 (0.0029)	0.0012 (0.0013)	0.0004 (0.0005)	0.0044 (0.0047)	0.0064 (0.005)	0.0019 (0.0016)	0.001 (0.0011)	0.0006 (0.0008)	0.0023 (0.0019)	0.0013 (0.0014)	0.0005 (0.0009)	0.0007 (0.0008)	0.006 (0.0064)	0.0069 (0.0047)	0.0054 (0.0056)	0.0043 (0.0039)	0.0065 (0.0055)	0.0072 (0.004)
		Numerosity monotonically decreasing	0.2866 (0.0189)	0.3438 (0.0337)	0.3193 (0.0098)	0.2531 (0.0415)	0.3139 (0.0146)	0.3179 (0.0179)	0.3062 (0.0164)	0.3099 (0.0288)	0.2961 (0.0202)	0.3136 (0.0441)	0.2956 (0.0331)	0.3306 (0.0364)	0.2942 (0.029)	0.2903 (0.047)	0.238 (0.0389)	0.2887 (0.0339)	0.3122 (0.0406)	0.3312 (0.0593)	0.2703 (0.0408)	0.2961 (0.0384)	0.3003 (0.0562)	0.2353 (0.0399)	0.2461 (0.037)	0.2246 (0.0443)	0.1946 (0.0419)	0.1947 (0.0294)	0.1795 (0.0541)	0.177 (0.033)
		Numerosity tuned	0.322 (0.0202)	0.4401 (0.0432)	0.323 (0.0106)	0.2977 (0.0503)	0.2902 (0.0153)	0.3041 (0.0191)	0.2988 (0.0175)	0.329 (0.0305)	0.3047 (0.0215)	0.3377 (0.0486)	0.3024 (0.0359)	0.3323 (0.0374)	0.305 (0.0302)	0.339 (0.0514)	0.2388 (0.0408)	0.3139 (0.0377)	0.3346 (0.0437)	0.3626 (0.0617)	0.2969 (0.0494)	0.292 (0.0414)	0.3283 (0.0648)	0.2725 (0.0459)	0.2974 (0.042)	0.2285 (0.0478)	0.258 (0.0542)	0.256 (0.0361)	0.2269 (0.0613)	0.2263 (0.04)
	IPS5	Numerosity monotonically increasing	0.003 (0.0019)	0.0021 (0.0018)	0.0015 (0.0007)	0.001 (0.0017)	0.0008 (0.0006)	0.0012 (0.0013)	0.0026 (0.0016)	0.001 (0.0013)	0.0027 (0.0015)	0.0016 (0.0015)	0.0015 (0.0013)	0.0015 (0.0016)	0.0029 (0.0023)	0.0003 (0.0006)	0.0036 (0.0039)	0.004 (0.003)	0.0002 (0.0003)	0.0047 (0.0071)	0.0081 (0.0061)	0.003 (0.0032)	0.0049 (0.0089)	0.0023 (0.0022)	0.0089 (0.0083)	0.0026 (0.0035)	0.0088 (0.0116)	0.0048 (0.0048)	0.0028 (0.0032)	0.0091 (0.0056)
		Numerosity monotonically decreasing	0.3289 (0.0195)	0.3395 (0.0447)	0.3359 (0.0101)	0.3323 (0.0437)	0.3023 (0.0163)	0.2828 (0.0178)	0.2972 (0.0187)	0.2763 (0.0302)	0.3051 (0.0238)	0.2875 (0.047)	0.3243 (0.0363)	0.2842 (0.0394)	0.2835 (0.0293)	0.2622 (0.0461)	0.2765 (0.0452)	0.2667 (0.0415)	0.2639 (0.045)	0.3068 (0.064)	0.2079 (0.0423)	0.2352 (0.0408)	0.2537 (0.0594)	0.2394 (0.0514)	0.2114 (0.0433)	0.1958 (0.0404)	0.2072 (0.052)	0.1515 (0.034)	0.1966 (0.0658)	0.1539 (0.0313)
		Numerosity tuned	0.3368 (0.0213)	0.3895 (0.0537)	0.371 (0.0112)	0.361 (0.0497)	0.3369 (0.0186)	0.3114 (0.0207)	0.3345 (0.021)	0.3358 (0.036)	0.3411 (0.0257)	0.3453 (0.0538)	0.3751 (0.0416)	0.3228 (0.0441)	0.3455 (0.0341)	0.3327 (0.0559)	0.3221 (0.052)	0.3028 (0.0466)	0.344 (0.0512)	0.376 (0.072)	0.2679 (0.0501)	0.2764 (0.0467)	0.3322 (0.0736)	0.324 (0.0612)	0.284 (0.0499)	0.2831 (0.0566)	0.2819 (0.0635)	0.2051 (0.0408)	0.301 (0.0899)	0.1871 (0.0379)
	sPCS1	Numerosity monotonically increasing	0.0013 (0.0008)	0 (0)	0.0013 (0.0005)	0 (0)	0.0016 (0.0008)	0.0023 (0.0012)	0.0011 (0.0006)	0.0029 (0.0019)	0.0016 (0.0009)	0.0014 (0.0011)	0.0028 (0.0022)	0.0026 (0.002)	0.0018 (0.0021)	0.0061 (0.0041)	0.0027 (0.0023)	0.0019 (0.003)	0.0053 (0.0036)	0.0034 (0.0043)	0.0068 (0.0059)	0.0026 (0.0021)	0.0045 (0.0041)	0.0074 (0.0075)	0.0015 (0.002)	0.0075 (0.0063)	0.0019 (0.0023)	0.0072 (0.0051)	0.0102 (0.0093)	0.0029 (0.0028)
		Numerosity monotonically decreasing	0.2363 (0.0255)	0.3504 (0.0484)	0.2322 (0.0124)	0.1606 (0.0374)	0.1728 (0.0158)	0.1933 (0.0183)	0.1802 (0.0184)	0.1877 (0.0303)	0.2147 (0.025)	0.1935 (0.0432)	0.1778 (0.0371)	0.2021 (0.0414)	0.1951 (0.0308)	0.2038 (0.0525)	0.2416 (0.05)	0.1958 (0.0433)	0.1644 (0.0494)	0.1693 (0.065)	0.2131 (0.0534)	0.2501 (0.0577)	0.1563 (0.0606)	0.1895 (0.056)	0.2403 (0.0677)	0.1746 (0.069)	0.1549 (0.058)	0.1698 (0.0439)	0.1785 (0.0676)	0.1702 (0.0575)
		Numerosity tuned	0.2269 (0.0257)	0.3045 (0.0448)	0.2193 (0.0129)	0.1894 (0.0428)	0.1804 (0.0167)	0.1966 (0.0193)	0.1904 (0.019)	0.2026 (0.0322)	0.2344 (0.0268)	0.2023 (0.0445)	0.1906 (0.0375)	0.2055 (0.0427)	0.2018 (0.0318)	0.239 (0.0559)	0.2365 (0.0521)	0.216 (0.0469)	0.1807 (0.0499)	0.2166 (0.0802)	0.2276 (0.0575)	0.2619 (0.0603)	0.1558 (0.0595)	0.1994 (0.0544)	0.2282 (0.0639)	0.2154 (0.074)	0.1496 (0.0596)	0.183 (0.0468)	0.22 (0.0835)	0.1812 (0.0587)
	sPCS2	Numerosity monotonically increasing	0 (0.0001)	0 (0.0001)	0.0006 (0.0003)	0.0006 (0.001)	0.0005 (0.0004)	0.0003 (0.0003)	0.0002 (0.0002)	0.0001 (0.0001)	0.0005 (0.0003)	0.0022 (0.0037)	0.0009 (0.001)	0.0017 (0.0022)	0.0006 (0.0005)	0.0033 (0.0031)	0 (0)	0.0015 (0.0015)	0.0035 (0.0031)	0.0005 (0.0006)	0.0012 (0.0018)	0.004 (0.0032)	0.0026 (0.0027)	0.0008 (0.001)	0.005 (0.0041)	0.0003 (0.0004)	0.0089 (0.0059)	0.0024 (0.0027)	0.0021 (0.0025)	0.0013 (0.0012)
		Numerosity monotonically decreasing	0.2063 (0.0179)	0.2593 (0.0334)	0.1987 (0.0102)	0.1994 (0.0371)	0.1813 (0.0131)	0.2197 (0.0183)	0.2118 (0.0182)	0.2036 (0.0311)	0.2146 (0.0235)	0.1969 (0.0413)	0.2199 (0.0402)	0.18 (0.0346)	0.1611 (0.0286)	0.1781 (0.0485)	0.1894 (0.0525)	0.1649 (0.0395)	0.2101 (0.0463)	0.1869 (0.0617)	0.128 (0.0436)	0.1203 (0.0391)	0.1301 (0.0615)	0.1309 (0.0411)	0.1693 (0.0505)	0.1826 (0.0578)	0.1015 (0.0478)	0.0757 (0.0246)	0.1247 (0.0499)	0.1347 (0.0401)
		Numerosity tuned	0.1772 (0.0181)	0.1878 (0.0315)	0.1828 (0.0102)	0.2137 (0.0394)	0.1691 (0.0137)	0.209 (0.0188)	0.1971 (0.0184)	0.192 (0.0304)	0.2097 (0.0242)	0.2006 (0.0451)	0.2003 (0.0393)	0.1855 (0.0363)	0.1646 (0.0292)	0.1714 (0.0498)	0.1781 (0.0502)	0.1703 (0.0443)	0.1887 (0.0441)	0.1583 (0.0643)	0.1178 (0.0427)	0.1163 (0.0391)	0.1266 (0.0543)	0.1446 (0.0412)	0.1547 (0.0498)	0.1419 (0.0582)	0.1418 (0.0563)	0.0919 (0.0273)	0.1677 (0.0634)	0.137 (0.0425)
	iPCS	Numerosity monotonically increasing	0.0005 (0.0005)	0 (0)	0.0002 (0.0001)	0 (0)	0.0002 (0.0002)	0.0003 (0.0003)	0.0003 (0.0003)	0.002 (0.002)	0.0006 (0.0006)	0 (0)	0.0015 (0.0014)	0.0035 (0.0031)	0.0006 (0.0009)	0.0036 (0.0037)	0 (0)	0.0031 (0.0031)	0.0074 (0.0067)	0.001 (0.0018)	0.0011 (0.0017)	0.002 (0.0027)	0.0074 (0.0098)	0.001 (0.0016)	0.0013 (0.0024)	0 (0)	0.0084 (0.0089)	0.0051 (0.0046)	0 (0)	0.0023 (0.0034)
		Numerosity monotonically decreasing	0.1664 (0.0155)	0.1791 (0.0296)	0.177 (0.0093)	0.1486 (0.0511)	0.1602 (0.0145)	0.1572 (0.0188)	0.1752 (0.0206)	0.1483 (0.0333)	0.1461 (0.0219)	0.1966 (0.0601)	0.1161 (0.0304)	0.1477 (0.0331)	0.1373 (0.0275)	0.0821 (0.0374)	0.0775 (0.0309)	0.1126 (0.0331)	0.0979 (0.039)	0.1101 (0.0479)	0.1549 (0.0616)	0.086 (0.0324)	0.1131 (0.0568)	0.1057 (0.0427)	0.0911 (0.0365)	0.1156 (0.0492)	0.0762 (0.0411)	0.0948 (0.0293)	0.1113 (0.063)	0.1165 (0.0406)
		Numerosity tuned	0.2678 (0.0204)	0.2076 (0.0367)	0.2276 (0.0112)	0.1784 (0.0586)	0.1556 (0.015)	0.1754 (0.0204)	0.1907 (0.0223)	0.1755 (0.0358)	0.1479 (0.0227)	0.1909 (0.0617)	0.1484 (0.0338)	0.195 (0.0428)	0.1414 (0.0284)	0.0959 (0.0504)	0.126 (0.0352)	0.1538 (0.0454)	0.1264 (0.044)	0.1597 (0.0629)	0.2243 (0.0743)	0.1636 (0.046)	0.1568 (0.0707)	0.1649 (0.0497)	0.1605 (0.0557)	0.19 (0.0768)	0.12 (0.054)	0.1592 (0.0435)	0.2476 (0.0938)	0.1738 (0.048)
Solid lines show the best fit to changes with eccentricity, dashed lines are bootstrap 95% confidence intervals determined by bootstrapping [lower, upper].
			Preferred eccentricity (°)
			0	0.2	0.4	0.6	0.8	1	1.2	1.4	1.6	1.8	2	2.2	2.4	2.6	2.8	3	3.2	3.4	3.6	3.8	4	4.2	4.4	4.6	4.8	5	5.2	5.4
Line of best fit	TO1 Quadratic fit	Numerosity monotonically increasing	0.0138 [0.009, 0.0186]	0.0144 [0.0102, 0.0186]	0.015 [0.0113, 0.0186]	0.0155 [0.0123, 0.0186]	0.0159 [0.0131, 0.0187]	0.0163 [0.0137, 0.0188]	0.0166 [0.0142, 0.0189]	0.0168 [0.0145, 0.0191]	0.0169 [0.0146, 0.0193]	0.017 [0.0147, 0.0194]	0.0171 [0.0146, 0.0195]	0.017 [0.0145, 0.0195]	0.0169 [0.0144, 0.0194]	0.0167 [0.0142, 0.0193]	0.0165 [0.0139, 0.0191]	0.0162 [0.0136, 0.0187]	0.0158 [0.0133, 0.0183]	0.0154 [0.0129, 0.0178]	0.0148 [0.0124, 0.0172]	0.0143 [0.0119, 0.0166]	0.0136 [0.0113, 0.0159]	0.0129 [0.0106, 0.0152]	0.0121 [0.0097, 0.0145]	0.0113 [0.0087, 0.0138]	0.0103 [0.0075, 0.0132]	0.0094 [0.0061, 0.0126]	0.0083 [0.0046, 0.012]	0.0072 [0.0029, 0.0115]
		Numerosity monotonically decreasing	0.2742 [0.2484, 0.3]	0.2692 [0.2468, 0.2916]	0.2644 [0.2451, 0.2838]	0.2599 [0.243, 0.2768]	0.2556 [0.2407, 0.2706]	0.2515 [0.238, 0.2651]	0.2477 [0.2349, 0.2604]	0.2441 [0.2317, 0.2565]	0.2407 [0.2282, 0.2531]	0.2375 [0.2248, 0.2501]	0.2345 [0.2215, 0.2475]	0.2318 [0.2185, 0.2452]	0.2293 [0.2157, 0.2429]	0.227 [0.2133, 0.2408]	0.225 [0.2112, 0.2388]	0.2232 [0.2094, 0.2369]	0.2216 [0.208, 0.2351]	0.2202 [0.207, 0.2335]	0.2191 [0.2062, 0.232]	0.2182 [0.2056, 0.2307]	0.2175 [0.2051, 0.2299]	0.217 [0.2046, 0.2295]	0.2168 [0.2039, 0.2297]	0.2168 [0.2029, 0.2306]	0.217 [0.2016, 0.2324]	0.2174 [0.1999, 0.2349]	0.2181 [0.198, 0.2382]	0.219 [0.1958, 0.2421]
		Numerosity tuned	0.2867 [0.2505, 0.323]	0.2881 [0.2567, 0.3196]	0.2896 [0.2623, 0.3168]	0.291 [0.2673, 0.3148]	0.2925 [0.2715, 0.3135]	0.294 [0.2749, 0.313]	0.2955 [0.2776, 0.3134]	0.297 [0.2795, 0.3144]	0.2985 [0.281, 0.3159]	0.3 [0.2822, 0.3178]	0.3016 [0.2833, 0.3198]	0.3031 [0.2844, 0.3219]	0.3047 [0.2856, 0.3238]	0.3063 [0.2869, 0.3257]	0.3079 [0.2884, 0.3273]	0.3095 [0.2902, 0.3288]	0.3111 [0.2921, 0.3302]	0.3128 [0.2942, 0.3314]	0.3144 [0.2963, 0.3326]	0.3161 [0.2984, 0.3338]	0.3178 [0.3004, 0.3352]	0.3195 [0.302, 0.337]	0.3212 [0.3031, 0.3393]	0.3229 [0.3035, 0.3424]	0.3247 [0.3031, 0.3463]	0.3264 [0.3019, 0.351]	0.3282 [0.3, 0.3564]	0.33 [0.2974, 0.3625]
	TO2 Quadratic fit	Numerosity monotonically increasing	0.0046 [0.0018, 0.0074]	0.005 [0.0026, 0.0074]	0.0054 [0.0033, 0.0075]	0.0057 [0.0039, 0.0076]	0.0061 [0.0044, 0.0077]	0.0063 [0.0049, 0.0078]	0.0066 [0.0052, 0.008]	0.0068 [0.0054, 0.0081]	0.007 [0.0056, 0.0083]	0.0071 [0.0057, 0.0085]	0.0072 [0.0058, 0.0086]	0.0073 [0.0058, 0.0087]	0.0073 [0.0058, 0.0088]	0.0073 [0.0058, 0.0088]	0.0073 [0.0058, 0.0088]	0.0072 [0.0057, 0.0087]	0.0071 [0.0056, 0.0086]	0.0069 [0.0055, 0.0084]	0.0068 [0.0054, 0.0082]	0.0065 [0.0052, 0.0079]	0.0063 [0.0049, 0.0076]	0.006 [0.0046, 0.0074]	0.0057 [0.0043, 0.0071]	0.0053 [0.0038, 0.0068]	0.0049 [0.0032, 0.0066]	0.0045 [0.0026, 0.0064]	0.004 [0.0018, 0.0062]	0.0035 [0.001, 0.006]
		Numerosity monotonically decreasing	0.23 [0.2017, 0.2583]	0.2346 [0.21, 0.2591]	0.2389 [0.2176, 0.2601]	0.2429 [0.2244, 0.2615]	0.2467 [0.2303, 0.2632]	0.2503 [0.2354, 0.2652]	0.2536 [0.2396, 0.2676]	0.2567 [0.2431, 0.2703]	0.2595 [0.2458, 0.2731]	0.262 [0.2481, 0.2759]	0.2643 [0.2501, 0.2786]	0.2664 [0.2517, 0.281]	0.2682 [0.2532, 0.2831]	0.2697 [0.2546, 0.2848]	0.271 [0.2558, 0.2862]	0.272 [0.2569, 0.2871]	0.2728 [0.2579, 0.2877]	0.2733 [0.2588, 0.2879]	0.2736 [0.2595, 0.2878]	0.2737 [0.2599, 0.2875]	0.2734 [0.2599, 0.287]	0.273 [0.2593, 0.2866]	0.2722 [0.2581, 0.2864]	0.2713 [0.2561, 0.2865]	0.27 [0.2532, 0.2869]	0.2686 [0.2494, 0.2877]	0.2668 [0.2448, 0.2889]	0.2648 [0.2394, 0.2903]
		Numerosity tuned	0.2244 [0.1855, 0.2633]	0.2233 [0.1896, 0.257]	0.2223 [0.1931, 0.2515]	0.2215 [0.196, 0.247]	0.2208 [0.1983, 0.2434]	0.2203 [0.1998, 0.2408]	0.2199 [0.2007, 0.2392]	0.2197 [0.201, 0.2384]	0.2197 [0.2009, 0.2384]	0.2197 [0.2007, 0.2388]	0.22 [0.2004, 0.2396]	0.2204 [0.2003, 0.2405]	0.2209 [0.2004, 0.2414]	0.2216 [0.2008, 0.2424]	0.2224 [0.2016, 0.2433]	0.2234 [0.2027, 0.2442]	0.2246 [0.2041, 0.245]	0.2258 [0.2059, 0.2458]	0.2273 [0.2078, 0.2467]	0.2289 [0.2099, 0.2478]	0.2306 [0.212, 0.2493]	0.2325 [0.2137, 0.2513]	0.2346 [0.2151, 0.254]	0.2368 [0.2159, 0.2577]	0.2391 [0.2159, 0.2623]	0.2416 [0.2153, 0.2679]	0.2442 [0.214, 0.2745]	0.247 [0.2121, 0.282]
	V3AB Quadratic fit	Numerosity monotonically increasing	0.0306 [0.0204, 0.0408]	0.0317 [0.0229, 0.0405]	0.0328 [0.0251, 0.0404]	0.0337 [0.0271, 0.0404]	0.0346 [0.0287, 0.0405]	0.0354 [0.0301, 0.0408]	0.0362 [0.0311, 0.0412]	0.0368 [0.0319, 0.0417]	0.0374 [0.0325, 0.0423]	0.0379 [0.0329, 0.0429]	0.0383 [0.0331, 0.0434]	0.0386 [0.0333, 0.0439]	0.0388 [0.0335, 0.0442]	0.039 [0.0336, 0.0444]	0.0391 [0.0336, 0.0445]	0.0391 [0.0336, 0.0445]	0.039 [0.0336, 0.0443]	0.0388 [0.0336, 0.0441]	0.0386 [0.0335, 0.0437]	0.0383 [0.0333, 0.0432]	0.0379 [0.033, 0.0427]	0.0374 [0.0325, 0.0423]	0.0368 [0.0317, 0.0419]	0.0362 [0.0307, 0.0416]	0.0354 [0.0294, 0.0415]	0.0346 [0.0277, 0.0415]	0.0337 [0.0258, 0.0417]	0.0328 [0.0236, 0.0419]
		Numerosity monotonically decreasing	0.1262 [0.1121, 0.1403]	0.1257 [0.1135, 0.1379]	0.1251 [0.1145, 0.1357]	0.1244 [0.1152, 0.1336]	0.1236 [0.1155, 0.1318]	0.1227 [0.1153, 0.1301]	0.1217 [0.1148, 0.1287]	0.1207 [0.1139, 0.1274]	0.1195 [0.1127, 0.1263]	0.1182 [0.1113, 0.1251]	0.1169 [0.1098, 0.1239]	0.1154 [0.1081, 0.1227]	0.1138 [0.1064, 0.1213]	0.1122 [0.1046, 0.1197]	0.1104 [0.1029, 0.118]	0.1086 [0.1011, 0.1161]	0.1066 [0.0992, 0.114]	0.1046 [0.0973, 0.1118]	0.1024 [0.0954, 0.1095]	0.1002 [0.0933, 0.1071]	0.0979 [0.0911, 0.1046]	0.0954 [0.0886, 0.1022]	0.0929 [0.0859, 0.1]	0.0903 [0.0827, 0.0979]	0.0876 [0.0792, 0.096]	0.0848 [0.0752, 0.0943]	0.0818 [0.0709, 0.0928]	0.0788 [0.0662, 0.0915]
		Numerosity tuned	0.161 [0.1422, 0.1797]	0.161 [0.1447, 0.1772]	0.1608 [0.1467, 0.1749]	0.1605 [0.1482, 0.1728]	0.16 [0.1491, 0.1708]	0.1593 [0.1494, 0.1692]	0.1584 [0.1492, 0.1677]	0.1574 [0.1484, 0.1664]	0.1562 [0.1472, 0.1653]	0.1549 [0.1457, 0.1641]	0.1533 [0.1439, 0.1628]	0.1516 [0.1419, 0.1613]	0.1498 [0.1399, 0.1597]	0.1477 [0.1377, 0.1577]	0.1455 [0.1354, 0.1556]	0.1431 [0.1331, 0.1531]	0.1405 [0.1307, 0.1504]	0.1378 [0.1282, 0.1474]	0.1349 [0.1255, 0.1443]	0.1318 [0.1227, 0.141]	0.1286 [0.1196, 0.1376]	0.1252 [0.1161, 0.1342]	0.1216 [0.1122, 0.1309]	0.1178 [0.1077, 0.1279]	0.1139 [0.1027, 0.1251]	0.1098 [0.0971, 0.1225]	0.1055 [0.0909, 0.1201]	0.101 [0.0842, 0.1179]
	IPS0 Quadratic fit	Numerosity monotonically increasing	0.0087 [0.0024, 0.015]	0.0081 [0.0026, 0.0136]	0.0077 [0.0029, 0.0124]	0.0073 [0.0032, 0.0114]	0.0071 [0.0034, 0.0107]	0.0069 [0.0036, 0.0103]	0.0069 [0.0038, 0.01]	0.007 [0.004, 0.01]	0.0072 [0.0041, 0.0102]	0.0074 [0.0044, 0.0105]	0.0078 [0.0047, 0.011]	0.0083 [0.0051, 0.0116]	0.0089 [0.0056, 0.0123]	0.0096 [0.0063, 0.013]	0.0104 [0.0071, 0.0138]	0.0114 [0.008, 0.0147]	0.0124 [0.0091, 0.0157]	0.0135 [0.0103, 0.0167]	0.0147 [0.0116, 0.0179]	0.0161 [0.013, 0.0191]	0.0175 [0.0145, 0.0205]	0.0191 [0.016, 0.0221]	0.0207 [0.0175, 0.0239]	0.0225 [0.0191, 0.0258]	0.0243 [0.0206, 0.0281]	0.0263 [0.022, 0.0306]	0.0284 [0.0234, 0.0333]	0.0305 [0.0249, 0.0362]
		Numerosity monotonically decreasing	0.2633 [0.2475, 0.279]	0.2619 [0.2482, 0.2755]	0.2603 [0.2485, 0.2721]	0.2585 [0.2482, 0.2688]	0.2565 [0.2474, 0.2657]	0.2543 [0.2461, 0.2626]	0.252 [0.2442, 0.2597]	0.2494 [0.2418, 0.2569]	0.2466 [0.239, 0.2542]	0.2436 [0.2359, 0.2513]	0.2404 [0.2325, 0.2483]	0.237 [0.2289, 0.2452]	0.2334 [0.2251, 0.2417]	0.2296 [0.2212, 0.238]	0.2256 [0.2172, 0.2341]	0.2214 [0.213, 0.2298]	0.217 [0.2088, 0.2253]	0.2124 [0.2043, 0.2205]	0.2076 [0.1998, 0.2155]	0.2026 [0.195, 0.2103]	0.1975 [0.1899, 0.205]	0.1921 [0.1844, 0.1997]	0.1865 [0.1786, 0.1943]	0.1806 [0.1722, 0.1891]	0.1746 [0.1652, 0.184]	0.1684 [0.1578, 0.1791]	0.162 [0.1498, 0.1743]	0.1554 [0.1413, 0.1696]
		Numerosity tuned	0.2624 [0.2384, 0.2865]	0.2647 [0.2439, 0.2856]	0.2666 [0.2486, 0.2847]	0.2681 [0.2524, 0.2839]	0.2692 [0.2553, 0.2832]	0.2699 [0.2573, 0.2826]	0.2702 [0.2584, 0.2821]	0.2702 [0.2586, 0.2817]	0.2697 [0.2581, 0.2813]	0.2688 [0.257, 0.2806]	0.2676 [0.2555, 0.2797]	0.2659 [0.2535, 0.2784]	0.2639 [0.2512, 0.2766]	0.2615 [0.2486, 0.2743]	0.2586 [0.2457, 0.2715]	0.2554 [0.2426, 0.2682]	0.2518 [0.2392, 0.2644]	0.2478 [0.2354, 0.2601]	0.2434 [0.2314, 0.2554]	0.2386 [0.2269, 0.2503]	0.2334 [0.2219, 0.245]	0.2278 [0.2162, 0.2394]	0.2219 [0.2098, 0.2339]	0.2155 [0.2026, 0.2284]	0.2087 [0.1944, 0.2231]	0.2016 [0.1853, 0.2179]	0.194 [0.1753, 0.2128]	0.1861 [0.1645, 0.2077]
	IPS1 Quadratic fit	Numerosity monotonically increasing	0.0135 [0.0088, 0.0182]	0.012 [0.0079, 0.0161]	0.0106 [0.0071, 0.0142]	0.0094 [0.0063, 0.0124]	0.0082 [0.0055, 0.011]	0.0072 [0.0047, 0.0097]	0.0063 [0.004, 0.0086]	0.0055 [0.0032, 0.0078]	0.0048 [0.0026, 0.0071]	0.0043 [0.002, 0.0066]	0.0038 [0.0015, 0.0062]	0.0035 [0.0011, 0.0059]	0.0033 [0.0008, 0.0058]	0.0032 [0.0007, 0.0057]	0.0032 [0.0007, 0.0057]	0.0033 [0.0008, 0.0058]	0.0036 [0.0011, 0.0061]	0.004 [0.0016, 0.0064]	0.0045 [0.0021, 0.0068]	0.0051 [0.0028, 0.0073]	0.0058 [0.0035, 0.008]	0.0066 [0.0044, 0.0089]	0.0076 [0.0052, 0.0099]	0.0086 [0.0061, 0.0112]	0.0098 [0.007, 0.0126]	0.0111 [0.008, 0.0143]	0.0126 [0.0089, 0.0162]	0.0141 [0.0099, 0.0183]
		Numerosity monotonically decreasing	0.1461 [0.1249, 0.1673]	0.1613 [0.143, 0.1797]	0.1755 [0.1596, 0.1914]	0.1886 [0.1747, 0.2025]	0.2007 [0.1884, 0.213]	0.2117 [0.2006, 0.2229]	0.2217 [0.2113, 0.2322]	0.2307 [0.2205, 0.2409]	0.2386 [0.2284, 0.2488]	0.2455 [0.2351, 0.2559]	0.2513 [0.2406, 0.262]	0.2561 [0.2452, 0.2671]	0.2599 [0.2487, 0.271]	0.2626 [0.2512, 0.2739]	0.2642 [0.2529, 0.2756]	0.2649 [0.2536, 0.2762]	0.2644 [0.2533, 0.2756]	0.263 [0.2521, 0.2739]	0.2605 [0.2499, 0.2711]	0.2569 [0.2466, 0.2673]	0.2524 [0.2422, 0.2625]	0.2467 [0.2365, 0.257]	0.2401 [0.2295, 0.2507]	0.2324 [0.221, 0.2438]	0.2236 [0.211, 0.2363]	0.2138 [0.1995, 0.2282]	0.203 [0.1865, 0.2195]	0.1911 [0.1721, 0.2102]
		Numerosity tuned	0.1814 [0.1548, 0.208]	0.1971 [0.1741, 0.2201]	0.2119 [0.1919, 0.2318]	0.2256 [0.2082, 0.243]	0.2385 [0.2231, 0.2539]	0.2503 [0.2363, 0.2643]	0.2612 [0.248, 0.2743]	0.2711 [0.2583, 0.2838]	0.28 [0.2672, 0.2928]	0.288 [0.2749, 0.301]	0.295 [0.2816, 0.3083]	0.301 [0.2873, 0.3147]	0.3061 [0.292, 0.3201]	0.3101 [0.2959, 0.3244]	0.3133 [0.299, 0.3275]	0.3154 [0.3013, 0.3296]	0.3166 [0.3026, 0.3306]	0.3168 [0.3032, 0.3305]	0.3161 [0.3028, 0.3294]	0.3143 [0.3014, 0.3273]	0.3116 [0.2989, 0.3244]	0.308 [0.2952, 0.3208]	0.3034 [0.2901, 0.3167]	0.2978 [0.2835, 0.312]	0.2912 [0.2753, 0.307]	0.2837 [0.2657, 0.3016]	0.2751 [0.2545, 0.2958]	0.2657 [0.2418, 0.2895]
	IPS2 Quadratic fit	Numerosity monotonically increasing	0.004 [0.0018, 0.0061]	0.004 [0.0021, 0.0059]	0.004 [0.0024, 0.0056]	0.0041 [0.0026, 0.0055]	0.0041 [0.0028, 0.0054]	0.0041 [0.003, 0.0053]	0.0042 [0.0031, 0.0053]	0.0043 [0.0032, 0.0053]	0.0044 [0.0033, 0.0054]	0.0045 [0.0034, 0.0055]	0.0046 [0.0035, 0.0057]	0.0047 [0.0036, 0.0058]	0.0048 [0.0037, 0.0059]	0.0049 [0.0038, 0.0061]	0.0051 [0.0039, 0.0062]	0.0052 [0.0041, 0.0064]	0.0054 [0.0043, 0.0065]	0.0056 [0.0045, 0.0067]	0.0057 [0.0047, 0.0068]	0.0059 [0.0049, 0.007]	0.0061 [0.0051, 0.0072]	0.0064 [0.0053, 0.0074]	0.0066 [0.0055, 0.0077]	0.0068 [0.0056, 0.008]	0.0071 [0.0058, 0.0083]	0.0073 [0.0058, 0.0088]	0.0076 [0.0059, 0.0093]	0.0078 [0.0059, 0.0098]
		Numerosity monotonically decreasing	0.1841 [0.1624, 0.2057]	0.196 [0.1773, 0.2148]	0.2071 [0.1909, 0.2234]	0.2173 [0.2031, 0.2315]	0.2266 [0.2141, 0.2392]	0.235 [0.2236, 0.2464]	0.2426 [0.2318, 0.2533]	0.2492 [0.2388, 0.2596]	0.2549 [0.2445, 0.2653]	0.2598 [0.2491, 0.2704]	0.2637 [0.2528, 0.2746]	0.2668 [0.2556, 0.278]	0.269 [0.2575, 0.2804]	0.2702 [0.2587, 0.2818]	0.2706 [0.259, 0.2823]	0.2701 [0.2586, 0.2817]	0.2687 [0.2574, 0.2801]	0.2665 [0.2553, 0.2776]	0.2633 [0.2525, 0.2741]	0.2592 [0.2487, 0.2698]	0.2543 [0.2439, 0.2647]	0.2484 [0.238, 0.2589]	0.2417 [0.2309, 0.2525]	0.2341 [0.2224, 0.2457]	0.2255 [0.2126, 0.2385]	0.2161 [0.2015, 0.2308]	0.2058 [0.189, 0.2227]	0.1946 [0.1752, 0.2141]
		Numerosity tuned	0.2032 [0.1821, 0.2244]	0.2149 [0.1966, 0.2333]	0.2258 [0.2099, 0.2416]	0.2357 [0.2218, 0.2495]	0.2447 [0.2324, 0.257]	0.2528 [0.2417, 0.264]	0.2601 [0.2496, 0.2705]	0.2664 [0.2562, 0.2766]	0.2719 [0.2617, 0.282]	0.2764 [0.266, 0.2868]	0.2801 [0.2694, 0.2907]	0.2828 [0.2719, 0.2938]	0.2847 [0.2736, 0.2959]	0.2857 [0.2744, 0.297]	0.2858 [0.2744, 0.2971]	0.285 [0.2737, 0.2962]	0.2833 [0.2721, 0.2944]	0.2807 [0.2698, 0.2915]	0.2772 [0.2666, 0.2877]	0.2728 [0.2625, 0.2831]	0.2675 [0.2573, 0.2776]	0.2613 [0.2511, 0.2715]	0.2542 [0.2436, 0.2648]	0.2463 [0.2349, 0.2576]	0.2374 [0.2248, 0.25]	0.2276 [0.2133, 0.242]	0.217 [0.2005, 0.2335]	0.2054 [0.1864, 0.2245]
	IPS3 Quadratic fit	Numerosity monotonically increasing	0.0036 [0.0015, 0.0057]	0.0034 [0.0016, 0.0052]	0.0033 [0.0017, 0.0048]	0.0031 [0.0018, 0.0045]	0.003 [0.0018, 0.0042]	0.003 [0.0019, 0.004]	0.0029 [0.0019, 0.0039]	0.0029 [0.0019, 0.0039]	0.0029 [0.0019, 0.0039]	0.003 [0.0019, 0.004]	0.003 [0.002, 0.0041]	0.0031 [0.0021, 0.0042]	0.0033 [0.0022, 0.0043]	0.0034 [0.0023, 0.0045]	0.0036 [0.0025, 0.0047]	0.0038 [0.0027, 0.0049]	0.004 [0.003, 0.0051]	0.0043 [0.0033, 0.0054]	0.0046 [0.0036, 0.0056]	0.0049 [0.0039, 0.0059]	0.0053 [0.0043, 0.0063]	0.0057 [0.0047, 0.0067]	0.0061 [0.0051, 0.0071]	0.0065 [0.0054, 0.0076]	0.007 [0.0058, 0.0082]	0.0075 [0.0061, 0.0089]	0.008 [0.0064, 0.0096]	0.0086 [0.0068, 0.0104]
		Numerosity monotonically decreasing	0.3166 [0.2839, 0.3492]	0.3177 [0.2894, 0.346]	0.3186 [0.2941, 0.3431]	0.3192 [0.2978, 0.3406]	0.3196 [0.3006, 0.3385]	0.3196 [0.3024, 0.3368]	0.3194 [0.3033, 0.3356]	0.3189 [0.3032, 0.3347]	0.3182 [0.3025, 0.3339]	0.3172 [0.3012, 0.3332]	0.3159 [0.2994, 0.3323]	0.3143 [0.2975, 0.3312]	0.3125 [0.2953, 0.3297]	0.3104 [0.2929, 0.3279]	0.308 [0.2905, 0.3255]	0.3054 [0.2879, 0.3228]	0.3024 [0.2853, 0.3196]	0.2993 [0.2825, 0.316]	0.2958 [0.2795, 0.3121]	0.2921 [0.2761, 0.308]	0.288 [0.2724, 0.3037]	0.2838 [0.268, 0.2995]	0.2792 [0.2629, 0.2956]	0.2744 [0.2568, 0.2919]	0.2693 [0.2498, 0.2888]	0.2639 [0.2418, 0.286]	0.2583 [0.2329, 0.2837]	0.2524 [0.223, 0.2817]
		Numerosity tuned	0.3336 [0.2962, 0.371]	0.3362 [0.3038, 0.3687]	0.3385 [0.3104, 0.3666]	0.3403 [0.3158, 0.3648]	0.3417 [0.32, 0.3634]	0.3427 [0.323, 0.3624]	0.3433 [0.3248, 0.3618]	0.3435 [0.3255, 0.3614]	0.3433 [0.3253, 0.3613]	0.3426 [0.3243, 0.361]	0.3416 [0.3228, 0.3605]	0.3402 [0.3209, 0.3595]	0.3384 [0.3186, 0.3581]	0.3362 [0.3162, 0.3562]	0.3335 [0.3135, 0.3536]	0.3305 [0.3105, 0.3504]	0.3271 [0.3074, 0.3467]	0.3232 [0.304, 0.3424]	0.319 [0.3003, 0.3377]	0.3143 [0.2961, 0.3326]	0.3093 [0.2913, 0.3272]	0.3038 [0.2858, 0.3219]	0.298 [0.2792, 0.3167]	0.2917 [0.2716, 0.3118]	0.285 [0.2627, 0.3073]	0.278 [0.2526, 0.3033]	0.2705 [0.2414, 0.2996]	0.2626 [0.229, 0.2962]
	IPS4 Quadratic fit	Numerosity monotonically increasing	0.002 [0.0001, 0.0038]	0.0018 [0.0002, 0.0034]	0.0017 [0.0003, 0.0031]	0.0016 [0.0003, 0.0028]	0.0015 [0.0004, 0.0026]	0.0014 [0.0004, 0.0024]	0.0014 [0.0005, 0.0023]	0.0014 [0.0005, 0.0023]	0.0014 [0.0005, 0.0023]	0.0014 [0.0005, 0.0023]	0.0014 [0.0005, 0.0024]	0.0015 [0.0006, 0.0025]	0.0016 [0.0006, 0.0026]	0.0017 [0.0008, 0.0027]	0.0019 [0.0009, 0.0029]	0.0021 [0.0011, 0.0031]	0.0023 [0.0013, 0.0032]	0.0025 [0.0015, 0.0034]	0.0027 [0.0018, 0.0036]	0.003 [0.0021, 0.0039]	0.0032 [0.0024, 0.0041]	0.0036 [0.0027, 0.0045]	0.0039 [0.003, 0.0048]	0.0042 [0.0032, 0.0052]	0.0046 [0.0035, 0.0057]	0.005 [0.0038, 0.0063]	0.0054 [0.004, 0.0069]	0.0059 [0.0042, 0.0076]
		Numerosity monotonically decreasing	0.2924 [0.264, 0.3209]	0.2974 [0.2728, 0.3221]	0.3017 [0.2804, 0.3231]	0.3054 [0.2867, 0.324]	0.3083 [0.2918, 0.3248]	0.3106 [0.2956, 0.3255]	0.3121 [0.2981, 0.3262]	0.313 [0.2993, 0.3267]	0.3132 [0.2995, 0.3269]	0.3128 [0.2988, 0.3267]	0.3116 [0.2973, 0.3259]	0.3098 [0.2951, 0.3245]	0.3072 [0.2922, 0.3222]	0.304 [0.2888, 0.3192]	0.3001 [0.2849, 0.3154]	0.2956 [0.2804, 0.3107]	0.2903 [0.2754, 0.3053]	0.2844 [0.2698, 0.299]	0.2778 [0.2635, 0.292]	0.2704 [0.2566, 0.2843]	0.2625 [0.2488, 0.2761]	0.2538 [0.2401, 0.2675]	0.2444 [0.2302, 0.2587]	0.2344 [0.2191, 0.2497]	0.2237 [0.2067, 0.2406]	0.2123 [0.193, 0.2315]	0.2002 [0.1781, 0.2223]	0.1874 [0.1619, 0.213]
		Numerosity tuned	0.3284 [0.2887, 0.3682]	0.3292 [0.2947, 0.3636]	0.3297 [0.2998, 0.3595]	0.3298 [0.3038, 0.3559]	0.3297 [0.3067, 0.3528]	0.3293 [0.3084, 0.3502]	0.3286 [0.3089, 0.3482]	0.3275 [0.3084, 0.3467]	0.3262 [0.3071, 0.3454]	0.3246 [0.3051, 0.3441]	0.3227 [0.3027, 0.3427]	0.3205 [0.2999, 0.341]	0.3179 [0.297, 0.3389]	0.3151 [0.2939, 0.3364]	0.312 [0.2907, 0.3333]	0.3086 [0.2874, 0.3298]	0.3049 [0.284, 0.3258]	0.3009 [0.2804, 0.3213]	0.2965 [0.2767, 0.3164]	0.2919 [0.2725, 0.3113]	0.287 [0.2679, 0.3061]	0.2818 [0.2626, 0.301]	0.2763 [0.2564, 0.2962]	0.2705 [0.2491, 0.2919]	0.2644 [0.2407, 0.2881]	0.258 [0.2311, 0.2849]	0.2513 [0.2203, 0.2822]	0.2443 [0.2085, 0.28]
	IPS5 Quadratic fit	Numerosity monotonically increasing	0.0018 [-0.0004, 0.004]	0.0017 [-0.0002, 0.0036]	0.0017 [0, 0.0033]	0.0016 [0.0002, 0.0031]	0.0016 [0.0004, 0.0029]	0.0017 [0.0005, 0.0028]	0.0017 [0.0006, 0.0028]	0.0017 [0.0007, 0.0028]	0.0018 [0.0008, 0.0029]	0.0019 [0.0008, 0.003]	0.002 [0.0009, 0.0031]	0.0021 [0.001, 0.0033]	0.0023 [0.0011, 0.0035]	0.0025 [0.0013, 0.0036]	0.0026 [0.0015, 0.0038]	0.0028 [0.0017, 0.004]	0.0031 [0.0019, 0.0042]	0.0033 [0.0022, 0.0044]	0.0036 [0.0025, 0.0047]	0.0038 [0.0028, 0.0049]	0.0041 [0.0031, 0.0052]	0.0044 [0.0034, 0.0055]	0.0048 [0.0037, 0.0059]	0.0051 [0.0039, 0.0063]	0.0055 [0.0042, 0.0068]	0.0059 [0.0044, 0.0074]	0.0063 [0.0046, 0.008]	0.0067 [0.0048, 0.0087]
		Numerosity monotonically decreasing	0.3242 [0.3009, 0.3474]	0.3226 [0.3024, 0.3428]	0.3208 [0.3033, 0.3383]	0.3186 [0.3034, 0.3339]	0.3162 [0.3027, 0.3297]	0.3134 [0.3012, 0.3257]	0.3103 [0.2988, 0.3219]	0.307 [0.2958, 0.3182]	0.3033 [0.2921, 0.3145]	0.2993 [0.2878, 0.3107]	0.2949 [0.2832, 0.3067]	0.2903 [0.2783, 0.3023]	0.2854 [0.2731, 0.2977]	0.2801 [0.2677, 0.2926]	0.2746 [0.2621, 0.2871]	0.2687 [0.2563, 0.2811]	0.2625 [0.2503, 0.2748]	0.256 [0.2441, 0.268]	0.2492 [0.2376, 0.2609]	0.2421 [0.2308, 0.2535]	0.2347 [0.2235, 0.2459]	0.227 [0.2157, 0.2382]	0.2189 [0.2073, 0.2306]	0.2106 [0.1981, 0.2231]	0.2019 [0.188, 0.2158]	0.193 [0.1772, 0.2087]	0.1837 [0.1656, 0.2018]	0.1741 [0.1532, 0.195]
		Numerosity tuned	0.347 [0.3132, 0.3808]	0.3488 [0.3195, 0.3781]	0.3502 [0.3248, 0.3756]	0.3512 [0.329, 0.3733]	0.3517 [0.3321, 0.3713]	0.3518 [0.334, 0.3696]	0.3515 [0.3348, 0.3682]	0.3507 [0.3345, 0.367]	0.3495 [0.3332, 0.3658]	0.3479 [0.3313, 0.3645]	0.3458 [0.3288, 0.3628]	0.3433 [0.3258, 0.3608]	0.3404 [0.3226, 0.3582]	0.337 [0.319, 0.3551]	0.3332 [0.3151, 0.3514]	0.329 [0.311, 0.347]	0.3243 [0.3066, 0.3421]	0.3193 [0.3019, 0.3366]	0.3137 [0.2968, 0.3306]	0.3078 [0.2913, 0.3243]	0.3014 [0.2852, 0.3176]	0.2946 [0.2783, 0.3109]	0.2873 [0.2704, 0.3042]	0.2796 [0.2615, 0.2978]	0.2715 [0.2513, 0.2917]	0.2629 [0.2401, 0.2858]	0.254 [0.2277, 0.2803]	0.2445 [0.2142, 0.2749]
	sPCS1 Quadratic fit	Numerosity monotonically increasing	0.001 [-0.0018, 0.0037]	0.0011 [-0.0012, 0.0035]	0.0013 [-0.0008, 0.0033]	0.0014 [-0.0003, 0.0032]	0.0016 [0, 0.0032]	0.0018 [0.0004, 0.0031]	0.0019 [0.0007, 0.0032]	0.0021 [0.0009, 0.0033]	0.0023 [0.0011, 0.0034]	0.0024 [0.0013, 0.0036]	0.0026 [0.0015, 0.0038]	0.0028 [0.0016, 0.004]	0.003 [0.0018, 0.0042]	0.0032 [0.0019, 0.0044]	0.0033 [0.0021, 0.0046]	0.0035 [0.0023, 0.0047]	0.0037 [0.0025, 0.0049]	0.0039 [0.0027, 0.0051]	0.0041 [0.003, 0.0053]	0.0043 [0.0032, 0.0054]	0.0045 [0.0034, 0.0056]	0.0047 [0.0036, 0.0058]	0.0049 [0.0038, 0.006]	0.0051 [0.0039, 0.0063]	0.0053 [0.004, 0.0067]	0.0055 [0.004, 0.0071]	0.0058 [0.004, 0.0075]	0.006 [0.0039, 0.008]
		Numerosity monotonically decreasing	0.2349 [0.1932, 0.2767]	0.2307 [0.1945, 0.2669]	0.2267 [0.1953, 0.2581]	0.2228 [0.1955, 0.2502]	0.2192 [0.1949, 0.2434]	0.2157 [0.1937, 0.2376]	0.2123 [0.1917, 0.233]	0.2092 [0.1891, 0.2293]	0.2063 [0.1862, 0.2264]	0.2035 [0.183, 0.224]	0.2009 [0.1799, 0.222]	0.1985 [0.1769, 0.2201]	0.1963 [0.1742, 0.2183]	0.1943 [0.1719, 0.2166]	0.1924 [0.17, 0.2148]	0.1907 [0.1684, 0.213]	0.1892 [0.1673, 0.2112]	0.1879 [0.1665, 0.2094]	0.1868 [0.1659, 0.2077]	0.1858 [0.1655, 0.2062]	0.1851 [0.165, 0.2051]	0.1845 [0.1643, 0.2047]	0.1841 [0.1632, 0.205]	0.1839 [0.1614, 0.2063]	0.1838 [0.1589, 0.2088]	0.184 [0.1557, 0.2123]	0.1843 [0.1518, 0.2168]	0.1848 [0.1473, 0.2224]
		Numerosity tuned	0.2232 [0.189, 0.2575]	0.2221 [0.1925, 0.2518]	0.221 [0.1953, 0.2467]	0.22 [0.1976, 0.2424]	0.2189 [0.1991, 0.2387]	0.2178 [0.1998, 0.2358]	0.2168 [0.1999, 0.2337]	0.2157 [0.1993, 0.2322]	0.2147 [0.1982, 0.2311]	0.2137 [0.1969, 0.2304]	0.2126 [0.1954, 0.2299]	0.2116 [0.1939, 0.2293]	0.2106 [0.1926, 0.2287]	0.2096 [0.1914, 0.2279]	0.2087 [0.1903, 0.227]	0.2077 [0.1895, 0.226]	0.2067 [0.1888, 0.2247]	0.2058 [0.1882, 0.2234]	0.2049 [0.1877, 0.222]	0.2039 [0.1872, 0.2206]	0.203 [0.1866, 0.2194]	0.2021 [0.1856, 0.2186]	0.2012 [0.1841, 0.2183]	0.2003 [0.1819, 0.2187]	0.1994 [0.179, 0.2198]	0.1986 [0.1754, 0.2217]	0.1977 [0.1711, 0.2243]	0.1968 [0.1661, 0.2276]
	sPCS2 Quadratic fit	Numerosity monotonically increasing	-0.0002 [-0.0021, 0.0017]	-0.0001 [-0.0017, 0.0016]	0.0001 [-0.0013, 0.0015]	0.0003 [-0.0009, 0.0015]	0.0004 [-0.0006, 0.0015]	0.0006 [-0.0004, 0.0016]	0.0008 [-0.0002, 0.0017]	0.0009 [0, 0.0018]	0.0011 [0.0001, 0.002]	0.0012 [0.0002, 0.0021]	0.0013 [0.0004, 0.0023]	0.0015 [0.0005, 0.0025]	0.0016 [0.0006, 0.0026]	0.0017 [0.0007, 0.0028]	0.0019 [0.0008, 0.0029]	0.002 [0.0009, 0.003]	0.0021 [0.0011, 0.0031]	0.0022 [0.0012, 0.0032]	0.0023 [0.0013, 0.0033]	0.0024 [0.0015, 0.0034]	0.0025 [0.0016, 0.0034]	0.0026 [0.0017, 0.0035]	0.0027 [0.0017, 0.0036]	0.0028 [0.0018, 0.0038]	0.0029 [0.0017, 0.004]	0.003 [0.0017, 0.0042]	0.003 [0.0016, 0.0045]	0.0031 [0.0014, 0.0048]
		Numerosity monotonically decreasing	0.2201 [0.1916, 0.2486]	0.2181 [0.1934, 0.2428]	0.216 [0.1946, 0.2374]	0.2137 [0.1951, 0.2324]	0.2113 [0.1948, 0.2278]	0.2088 [0.1938, 0.2238]	0.2061 [0.192, 0.2201]	0.2032 [0.1895, 0.2169]	0.2002 [0.1865, 0.2139]	0.197 [0.183, 0.211]	0.1937 [0.1793, 0.208]	0.1902 [0.1755, 0.205]	0.1866 [0.1716, 0.2017]	0.1829 [0.1676, 0.1981]	0.179 [0.1637, 0.1942]	0.1749 [0.1597, 0.1901]	0.1707 [0.1557, 0.1856]	0.1663 [0.1517, 0.181]	0.1618 [0.1476, 0.1761]	0.1571 [0.1432, 0.171]	0.1523 [0.1387, 0.166]	0.1474 [0.1336, 0.1611]	0.1423 [0.128, 0.1565]	0.137 [0.1217, 0.1523]	0.1316 [0.1146, 0.1486]	0.126 [0.1067, 0.1453]	0.1203 [0.0981, 0.1425]	0.1145 [0.0889, 0.1401]
		Numerosity tuned	0.1969 [0.1736, 0.2201]	0.1961 [0.1759, 0.2162]	0.1951 [0.1776, 0.2126]	0.194 [0.1788, 0.2092]	0.1927 [0.1793, 0.2062]	0.1913 [0.1791, 0.2036]	0.1898 [0.1783, 0.2013]	0.1881 [0.1769, 0.1993]	0.1863 [0.1751, 0.1975]	0.1843 [0.1729, 0.1957]	0.1822 [0.1705, 0.1939]	0.18 [0.1679, 0.192]	0.1776 [0.1653, 0.1898]	0.175 [0.1626, 0.1875]	0.1723 [0.1599, 0.1848]	0.1695 [0.1571, 0.1819]	0.1665 [0.1543, 0.1787]	0.1634 [0.1515, 0.1754]	0.1602 [0.1485, 0.1718]	0.1567 [0.1454, 0.1681]	0.1532 [0.142, 0.1644]	0.1495 [0.1383, 0.1607]	0.1457 [0.134, 0.1573]	0.1417 [0.1292, 0.1542]	0.1376 [0.1237, 0.1514]	0.1333 [0.1176, 0.149]	0.1289 [0.1108, 0.147]	0.1243 [0.1034, 0.1452]
	iPCS Quadratic fit	Numerosity monotonically increasing	-0.0005 [-0.0032, 0.0022]	-0.0002 [-0.0025, 0.0021]	0 [-0.002, 0.0021]	0.0003 [-0.0015, 0.002]	0.0005 [-0.001, 0.0021]	0.0008 [-0.0006, 0.0022]	0.001 [-0.0003, 0.0023]	0.0012 [0, 0.0025]	0.0014 [0.0002, 0.0027]	0.0016 [0.0004, 0.0029]	0.0018 [0.0005, 0.0031]	0.002 [0.0007, 0.0034]	0.0022 [0.0009, 0.0036]	0.0024 [0.001, 0.0038]	0.0026 [0.0012, 0.004]	0.0028 [0.0014, 0.0041]	0.0029 [0.0016, 0.0043]	0.0031 [0.0017, 0.0044]	0.0032 [0.0019, 0.0045]	0.0034 [0.0021, 0.0046]	0.0035 [0.0022, 0.0048]	0.0036 [0.0024, 0.0049]	0.0038 [0.0024, 0.0051]	0.0039 [0.0024, 0.0054]	0.004 [0.0023, 0.0057]	0.0041 [0.0022, 0.006]	0.0042 [0.002, 0.0064]	0.0043 [0.0018, 0.0069]
		Numerosity monotonically decreasing	0.1845 [0.1595, 0.2095]	0.1785 [0.1568, 0.2001]	0.1726 [0.1539, 0.1914]	0.167 [0.1507, 0.1834]	0.1617 [0.1472, 0.1762]	0.1565 [0.1434, 0.1697]	0.1516 [0.1392, 0.1639]	0.1469 [0.1349, 0.1589]	0.1424 [0.1304, 0.1545]	0.1382 [0.1259, 0.1505]	0.1342 [0.1216, 0.1468]	0.1304 [0.1175, 0.1433]	0.1268 [0.1136, 0.14]	0.1235 [0.1101, 0.1369]	0.1204 [0.107, 0.1338]	0.1175 [0.1042, 0.1309]	0.1149 [0.1017, 0.128]	0.1125 [0.0996, 0.1253]	0.1103 [0.0978, 0.1228]	0.1083 [0.0961, 0.1205]	0.1066 [0.0946, 0.1186]	0.1051 [0.093, 0.1171]	0.1038 [0.0913, 0.1163]	0.1027 [0.0893, 0.1162]	0.1019 [0.087, 0.1168]	0.1013 [0.0844, 0.1182]	0.1009 [0.0814, 0.1204]	0.1008 [0.0783, 0.1232]
		Numerosity tuned	0.2309 [0.1967, 0.265]	0.2205 [0.1909, 0.2501]	0.2108 [0.1851, 0.2365]	0.2018 [0.1794, 0.2242]	0.1935 [0.1737, 0.2133]	0.1858 [0.1679, 0.2038]	0.1789 [0.162, 0.1958]	0.1727 [0.1562, 0.1891]	0.1671 [0.1507, 0.1836]	0.1623 [0.1455, 0.179]	0.1581 [0.1409, 0.1753]	0.1546 [0.137, 0.1723]	0.1518 [0.1338, 0.1699]	0.1497 [0.1315, 0.168]	0.1483 [0.13, 0.1667]	0.1476 [0.1294, 0.1659]	0.1476 [0.1297, 0.1656]	0.1483 [0.1307, 0.1658]	0.1496 [0.1326, 0.1667]	0.1517 [0.135, 0.1684]	0.1545 [0.138, 0.1709]	0.1579 [0.1414, 0.1744]	0.162 [0.1449, 0.1791]	0.1668 [0.1485, 0.1852]	0.1724 [0.152, 0.1927]	0.1786 [0.1554, 0.2017]	0.1855 [0.1589, 0.212]	0.193 [0.1623, 0.2237]
Panel c
Progression of monotonically increasing Fourier power, monotonically increasing numerosity, monotonically decreasing numerosity, and tuned numerosity response model fits with eccentricity across visual field maps in early visual cortex (V1-V3), lateral-occipital (LO1-LO2), temporal-occipital (TO1-TO2), parietal association (V3AB, IPS0-IPS5) and frontal (sPCS1-sPCS2, iPCS) areas
			Visual field maps
			V1	V2	V3	LO1	LO2	TO1	TO2	V3AB	IPS0	IPS1	IPS2	IPS3	IPS4	IPS5	sPCS1	sPCS2	iPCS
Eccentricity progression fit (%R²)	Fourier power monotonically increasing	Quadratic fit	0.9037	0.9115	0.8935	0.6356	0.4225	0.0809	0.2031	0.0344	0.5568	0.1893	0.393	0.5412	0.0143	0.0391	0.1402	0.4402	0.1241
		Cumulative Gaussian fit	0.9752	0.9546	0.9261	0.6614	0.3199	0.0743	0.1047	0.0281	0.1919	0.0024	0.1387	0.3068	0.0095	0.0016	0.2966	0.6245	0.0618
	Numerosity monotonically increasing	Quadratic fit	0.907	0.9116	0.8899	0.6319	0.3836	0.1796	0.2009	0.0469	0.554	0.2093	0.4227	0.5417	0.018	0.0335	0.0909	0.3562	0.1804
		Cumulative Gaussian fit	0.9748	0.955	0.9234	0.6609	0.2665	0.1291	0.1134	0.1009	0.1495	0.0023	0.1757	0.3411	0.0048	0.0013	0.2307	0.5631	0.0602
	Numerosity monotonically decreasing	Quadratic fit	0.2298	0.3461	0.7318	0.3896	0.2252	0.5464	0.0673	0.3469	0.3429	0.7068	0.6905	0.273	0.4877	0.7466	0.0353	0.4154	0.2965
		Cumulative Gaussian fit	0.0901	0.3619	0.5436	0.5392	0.1309	0.4095	0.0004	0.436	0.3161	0.158	0.0978	0.0776	0.039	0.2567	0.0332	0.224	0.2063
	Numerosity tuned	Quadratic fit	0.3822	0.4018	0.2702	0.4123	0.0984	0.5057	0.4992	0.1053	0.127	0.5652	0.6074	0.5257	0.4741	0.3274	0.2017	0.1109	0.1999
		Cumulative Gaussian fit	0.6027	0.5058	0.2464	0.0943	0.0024	0.4789	0.018	0.0954	0.1589	0.509	0.0034	0.2476	0.154	0.3168	0.2378	0.0298	0.1402

## Sheet: Supplementary Fig. 6
Panel a
Normalized BOLD response with numerosity and aggregate Fourier power model predictions for Constant Area configuration.
	Time (seconds)
	0	2.1	4.2	6.3	8.4	10.5	12.6	14.7	16.8	18.9	21	23.1	25.2	27.3	29.4	31.5	33.6	35.7	37.8	39.9	42	44.1	46.2	48.3	50.4	52.5	54.6	56.7	58.8	60.9	63	65.1	67.2	69.3	71.4	73.5	75.6	77.7	79.8	81.9	84	86.1	88.2	90.3
Normalized BOLD response	0.0358	0.0466	0.0144	0.0055	0.0444	0.0404	-0.0287	-0.0013	0.0377	0.109	0.0042	0.0092	-0.0042	-0.0392	0.0385	-0.043	-0.1088	-0.1409	-0.1878	-0.1512	0.0189	0.1149	0.1568	0.071	-0.0569	-0.01	-0.0094	-0.062	-0.1073	-0.0147	0.1503	0.266	0.1897	0.0176	-0.0002	0.0463	-0.0495	-0.1405	-0.1397	-0.1004	-0.0898	0.018	0.1213	0.0945
Numerosity model prediction	-0.0648	-0.0608	-0.0248	0.0037	0.0234	0.0522	0.0794	0.0951	0.1238	0.1751	0.2015	-0.2284	-0.1357	-0.0811	-0.0398	-0.0259	-0.0305	-0.0324	-0.0329	-0.0329	-0.0326	-0.0323	-0.0321	-0.0317	-0.0249	0.0485	0.0395	0.0366	0.0337	0.0369	0.062	0.0777	0.066	0.0526	0.055	0.0537	0.0202	-0.0103	-0.3523	-0.0419	-0.0275	-0.0249	-0.0259	-0.0283
Aggregate Fourier power model prediction	0.0147	0.0114	0.081	0.0504	0.031	0.0025	-0.0312	-0.0635	-0.0779	-0.0538	0.0032	0.2934	0.0386	-0.0174	-0.0909	-0.0949	-0.0358	-0.0187	-0.0141	-0.0138	-0.0152	-0.0168	-0.0178	-0.0204	-0.0603	-0.079	-0.0166	0.0091	0.0245	0.025	0.0103	-0.0015	-0.0087	-0.0112	-0.0093	0.0003	0.0364	0.0667	0.4259	-0.0092	-0.0243	-0.0268	-0.0255	-0.0227
Panel b
Normalized BOLD response with numerosity and aggregate Fourier power model predictions for Constant Item Size configuration.
	Time (seconds)
	0	2.1	4.2	6.3	8.4	10.5	12.6	14.7	16.8	18.9	21	23.1	25.2	27.3	29.4	31.5	33.6	35.7	37.8	39.9	42	44.1	46.2	48.3	50.4	52.5	54.6	56.7	58.8	60.9	63	65.1	67.2	69.3	71.4	73.5	75.6	77.7	79.8	81.9	84	86.1	88.2	90.3
Normalized BOLD response	0.5352	0.3321	-0.3001	-0.4489	-0.3933	-0.3159	-0.1963	-0.2194	-0.1742	-0.2434	-0.1067	0.0126	0.2082	0.4678	0.5567	0.5084	0.4251	0.3455	0.2431	0.2973	0.1674	0.07	-0.0683	-0.1059	-0.1556	-0.3064	-0.5116	-0.4499	-0.2201	-0.0602	-0.1281	-0.1587	-0.0624	-0.1369	-0.377	-0.4229	-0.3988	-0.1479	0.2164	0.3959	0.4428	0.4489	0.3165	0.2005
Numerosity model prediction	0.3955	0.4014	-0.5147	-0.4775	-0.4507	-0.4109	-0.3734	-0.3533	-0.3183	-0.2497	-0.2151	-0.0871	0.283	0.3665	0.416	0.4357	0.4401	0.44	0.44	0.4401	0.4403	0.4405	0.4406	0.4408	0.4435	-0.4288	-0.4352	-0.4361	-0.4382	-0.434	-0.401	-0.3797	-0.3945	-0.4112	-0.4064	-0.4077	-0.4542	-0.4957	-0.8979	0.4267	0.4461	0.4498	0.4485	0.4455
Aggregate Fourier power model prediction	0.4834	0.4728	-0.398	-0.4243	-0.4531	-0.4964	-0.5233	-0.5014	-0.4234	-0.3314	-0.1296	1.4599	0.6048	0.5414	0.6385	0.6256	0.4819	0.4408	0.4296	0.4287	0.4318	0.4354	0.4377	0.4437	0.5362	-0.2106	-0.3614	-0.4243	-0.4562	-0.458	-0.4579	-0.4605	-0.4643	-0.4728	-0.5054	-0.5168	-0.4645	-0.4153	-0.0159	0.4589	0.4427	0.4382	0.4372	0.4377
Panel c
Normalized BOLD response with numerosity and aggregate Fourier power model predictions for Constant Perimeter configuration.
	Time (seconds)
	0	2.1	4.2	6.3	8.4	10.5	12.6	14.7	16.8	18.9	21	23.1	25.2	27.3	29.4	31.5	33.6	35.7	37.8	39.9	42	44.1	46.2	48.3	50.4	52.5	54.6	56.7	58.8	60.9	63	65.1	67.2	69.3	71.4	73.5	75.6	77.7	79.8	81.9	84	86.1	88.2	90.3
Normalized BOLD response	-0.2588	-0.1166	0.2322	0.274	0.1088	0.0353	-0.0153	-0.0501	-0.037	0.0512	0.1341	0.0043	-0.216	-0.3672	-0.4378	-0.2745	0.019	0.1291	0.1571	0.0351	-0.0369	-0.0267	0.0896	0.1644	0.2094	0.1395	0.2029	0.1752	0.0468	-0.1601	-0.3311	-0.3644	-0.3073	0.0086	0.1556	0.0865	0.22	0.2188	0.0915	0.0258	0.024	-0.0878	-0.179	-0.1757
Numerosity model prediction	-0.1248	-0.1211	0.0391	0.0665	0.0853	0.1127	0.1385	0.1536	0.1815	0.2305	0.2559	-0.2468	-0.1903	-0.1395	-0.0993	-0.0861	-0.0919	-0.0941	-0.0946	-0.0946	-0.0943	-0.094	-0.0938	-0.0933	-0.086	0.1108	0.1015	0.0983	0.0953	0.0983	0.1224	0.1374	0.1261	0.1131	0.1152	0.1139	0.0821	0.053	-0.2811	-0.103	-0.0894	-0.0869	-0.0878	-0.0901
Aggregate Fourier power model prediction	-0.0385	-0.0399	0.139	0.1063	0.0876	0.0608	0.0302	-0.0056	-0.1261	-0.3325	-0.4761	0.3118	0.2222	0.0876	-0.063	-0.1158	-0.0829	-0.0705	-0.0668	-0.0663	-0.0671	-0.0682	-0.0689	-0.0708	-0.0998	-0.0005	0.0498	0.0742	0.0896	0.0791	0.0081	-0.0343	0.0017	0.0463	0.064	0.0706	0.099	0.1251	0.4973	-0.0618	-0.0773	-0.0796	-0.0777	-0.0744
Panel d
Normalized BOLD response with numerosity and aggregate Fourier power model predictions for High Density configuration.
	Time (seconds)
	0	2.1	4.2	6.3	8.4	10.5	12.6	14.7	16.8	18.9	21	23.1	25.2	27.3	29.4	31.5	33.6	35.7	37.8	39.9	42	44.1	46.2	48.3	50.4	52.5	54.6	56.7	58.8	60.9	63	65.1	67.2	69.3	71.4	73.5	75.6	77.7	79.8	81.9	84	86.1	88.2	90.3
Normalized BOLD response	-0.341	-0.3178	0.0033	0.1421	0.2607	0.281	0.3179	0.3558	0.2161	0.0547	-0.0758	-0.0373	0.072	0.0301	-0.1002	-0.1562	-0.3917	-0.4069	-0.2444	-0.1862	-0.1861	-0.2329	-0.3024	-0.2305	-0.0303	0.1914	0.3537	0.4025	0.3801	0.3435	0.4241	0.3273	0.2413	0.1319	0.2405	0.3288	0.2495	0.0801	-0.1882	-0.3786	-0.4522	-0.4635	-0.3232	-0.1384	-0.341	-0.4224	-0.3607
Numerosity model prediction	-0.4224	-0.4198	0.3558	0.3776	0.3919	0.4121	0.4312	0.4434	0.4674	0.5051	0.5252	-0.3382	-0.461	-0.4289	-0.394	-0.3846	-0.3962	-0.3995	-0.4004	-0.4004	-0.4	-0.3996	-0.3994	-0.3988	-0.3889	0.4195	0.4084	0.4039	0.4004	0.4028	0.4218	0.4331	0.4238	0.413	0.4135	0.4121	0.3888	0.3668	0.0716	-0.406	-0.3956	-0.3937	-0.3946	-0.3964	-0.3178	-0.4198	-0.3619
Aggregate Fourier power model prediction	-0.3607	-0.3619	0.4377	0.4134	0.401	0.3838	0.3691	0.3619	0.3129	0.1902	-0.0833	-1.6025	-0.5546	-0.4822	-0.4831	-0.4565	-0.3977	-0.3822	-0.3786	-0.3791	-0.381	-0.3829	-0.3841	-0.387	-0.4307	0.2707	0.3324	0.3486	0.3565	0.3563	0.3501	0.3507	0.3763	0.3964	0.3939	0.3901	0.4069	0.4242	0.6372	-0.3815	-0.392	-0.3932	-0.3915	-0.3888	0.0033	0.3558	0.4377
																																													0.1421	0.3776	0.4134
																																													0.2607	0.3919	0.401
																																													0.281	0.4121	0.3838
																																													0.3179	0.4312	0.3691
																																													0.3558	0.4434	0.3619
																																													0.2161	0.4674	0.3129
																																													0.0547	0.5051	0.1902
																																													-0.0758	0.5252	-0.0833
																																													-0.0373	-0.3382	-1.6025
																																													0.072	-0.461	-0.5546
																																													0.0301	-0.4289	-0.4822
																																													-0.1002	-0.394	-0.4831
																																													-0.1562	-0.3846	-0.4565
																																													-0.3917	-0.3962	-0.3977
																																													-0.4069	-0.3995	-0.3822
																																													-0.2444	-0.4004	-0.3786
																																													-0.1862	-0.4004	-0.3791
																																													-0.1861	-0.4	-0.381
																																													-0.2329	-0.3996	-0.3829
																																													-0.3024	-0.3994	-0.3841
																																													-0.2305	-0.3988	-0.387
																																													-0.0303	-0.3889	-0.4307
																																													0.1914	0.4195	0.2707
																																													0.3537	0.4084	0.3324
																																													0.4025	0.4039	0.3486
																																													0.3801	0.4004	0.3565
																																													0.3435	0.4028	0.3563
																																													0.4241	0.4218	0.3501
																																													0.3273	0.4331	0.3507
																																													0.2413	0.4238	0.3763
																																													0.1319	0.413	0.3964
																																													0.2405	0.4135	0.3939
																																													0.3288	0.4121	0.3901
																																													0.2495	0.3888	0.4069
																																													0.0801	0.3668	0.4242
																																													-0.1882	0.0716	0.6372
																																													-0.3786	-0.406	-0.3815
																																													-0.4522	-0.3956	-0.392
																																													-0.4635	-0.3937	-0.3932
																																													-0.3232	-0.3946	-0.3915
																																													-0.1384	-0.3964	-0.3888

## Sheet: Supplementary Fig. 11
Panel a
Preferred numerosity of the nearest recording site to a monotonically decreasing response as a function of distance along the cortical surface (recording sites are organized into 2mm bins)
	Cortical surface distance bins (mm)
	1	3	5	7	9	11	13	15	17	19	21	23	25	27	29
Mean preferred numerosity	2.1062	2.8793	3.5835	4.1535	4.5633	4.8557	5.0363	5.2869	5.3179	5.2929	5.3346	5.0321	5.1266	4.9649	5.0304
Standard error preferred numerosity	0.0103	0.0191	0.0291	0.0406	0.0485	0.0589	0.0659	0.0732	0.0853	0.0989	0.1004	0.1372	0.1565	0.1869	0.1873
	Participant 1		Participant 2		Participant 3		Participant 4		Participant 5		Participant 6		Participant 7		Participant 8		Participant 9		Participant 10		Participant 11
	Cortical surface distance	Preferred numerosity	Cortical surface distance	Preferred numerosity	Cortical surface distance	Preferred numerosity	Cortical surface distance	Preferred numerosity	Cortical surface distance	Preferred numerosity	Cortical surface distance	Preferred numerosity	Cortical surface distance	Preferred numerosity	Cortical surface distance	Preferred numerosity	Cortical surface distance	Preferred numerosity	Cortical surface distance	Preferred numerosity	Cortical surface distance	Preferred numerosity
	7.87832	3.50031	7.56048	1.20364	11.3889	2.97835	4.24264	1.24553	1	1.50284	4.14626	1.82063	16.5605	2.56297	29.1954	2.70608	20.8031	2.28819	1	1.30673	20.4135	4.70878
	6.87832	3.25707	1	1.74532	10.3889	2.81781	13.121	1.14344	1.41421	1.11226	3.14626	1.80737	7.29253	6.42533	28.4634	2.49947	5.14626	1.38641	1	1.8116	19.4135	3.69042
	5.87832	3.47381	2.73205	1.63646	10.121	4.80565	4.82843	1.57123	1	1.01718	4.14626	2.50967	4.82843	1.92006	19.9241	3.63576	4.14626	1.69059	1	1.82578	17.9993	2.82905
	4.87832	3.64778	1.73205	1.70513	9.38891	3.13267	2.41421	1.82523	1.41421	1.23713	3.82843	2.05831	5.14626	1.90856	25.6814	2.69801	2.82843	2.52469	1	1.47952	17.2672	2.60623
	8.56048	3.6391	1	1.5584	12.2672	2.55004	8.70674	1.54399	1.41421	1.24177	1.73205	1.86541	6.14626	1.84356	18.5099	3.69097	1.41421	2.11002	1	2.45113	4.73205	2.24338
	6.97469	3.15281	1	2.16664	9.43879	3.80421	13.0246	1.44466	6.4641	3.17592	1	1.95495	6.87832	1.77346	18.9241	3.74824	1.73205	2.46749	1	1.09428	3.73205	2.23902
	6.61037	3.1609	2.73205	1.93119	8.70674	3.32557	1.41421	1.79833	5.4641	2.69672	1.41421	1.98033	5.87832	1.6921	11.5605	2.51745	1.41421	2.09072	1	2.61991	1.41421	1.29277
	3.14626	2.94918	1	1.8709	7.24264	3.30686	1	1.85304	2.41421	1.07684	1.41421	1.95744	4.56048	2.06448	10.8284	2.26184	7.38891	1.70399	2.41421	1.6762	1.41421	1.05991
	6.14626	3.00689	1.41421	2.08822	2.82843	2.52507	1	1.86262	2.41421	1.14986	13.2426	1.18297	19.5352	1.84687	24.9993	2.19026	2.82843	2.07241	10.4853	1.72927	8.87832	1.2395
	5.14626	3.02433	1.41421	2.22956	13.2173	3.93071	8.70674	1.60241	2.73205	1.1461	9.14626	2.21656	4.14626	1.73682	24.6814	2.22817	1.41421	1.66795	1	1.0826	6.4641	1.38083
	3.14626	3.03157	1	1.83	12.9494	3.14653	12.0246	1.48795	1	1.21777	7.56048	2.06901	4.87832	1.9403	24.0458	2.43896	7.29253	1.57076	1.73205	1.4146	1.41421	1.22494
	3.82843	2.98325	1	1.79206	9.12096	3.82388	11.9747	1.56486	3.73205	5.62412	3.82843	1.8802	22.0956	6.95922	2	1.99654	3.14626	1.8723	1.41421	1.01718	8.19615	1.35703
	2.82843	2.66713	4.82843	2.00882	6.24264	3.07064	13.4388	1.52434	2.73205	5.53061	14.1463	1.14344	21.3383	6.79053	10.8783	2.2732	3.82843	1.52161	1.41421	1.68625	7.19615	1.32912
	8.82843	3.39139	5.24264	1.81639	6.65685	3.4771	1	1.89964	4.87832	3.10023	9.07107	1.72333	20.3383	3.24151	10.1463	2.45015	1.73205	1.6522	1.41421	1.39831	6.19615	1.59223
	1	2.10471	1	1.71079	3.82843	2.51227	1.41421	1.83417	5.56048	2.98771	8.4641	1.95881	7.87832	6.84063	25.1455	2.1646	3.14626	2.01122	1.41421	1.13132	10.7566	5.96559
	2	2.10876	2.41421	2.11966	6.97469	2.616	2.82843	2.39034	4.56048	2.86124	2.73205	2.50396	6.56048	6.73645	24.4135	1.95978	1	1.46467	1.41421	1.01207	8.9282	1.29959
	1.41421	3.43383	1.41421	2.00632	5.97469	3.64302	11.2925	1.36486	3.14626	2.68065	7.65685	1.60064	5.56048	6.79968	23.46	2.16244	1.73205	1.30073	1.73205	1.57868	7.9282	1.25705
	7.65685	3.44941	1	2.02737	2.82843	1.39334	1	1.8597	1	2.1754	8.29253	2.16374	4.14626	1.92705	23.0458	2.7368	4.56048	1.85369	1.73205	2.14313	6.9282	1.51745
	3.14626	3.05362	1.41421	2.25195	2.41421	2.41624	1.73205	1.85516	2.41421	2.60862	9.02458	1.99441	5.14626	2.35594	1	2.19681	3.14626	1.90021	1	1.68705	9.34242	1.29329
	2.41421	3.05286	1	1.49746	3.82843	2.08532	5.24264	1.21777	5.97469	2.66417	6.24264	1.51249	4.82843	2.45309	1.41421	1.81593	2.41421	1.97465	1.41421	2.00792	8.34242	1.26967
	3.82843	3.24145	1	1.76477	2.41421	2.89949	5.56048	1.24689	6.19615	3.14653	1	1.9374	11.9747	1.93552	1	1.85554	2	1.51745	4.24264	1.63443	12.1708	5.61527
	1	2.76221	1	2.17372	6.97469	2.68908	2.82843	1.63321	5.4641	3.00996	1.41421	2.1203	4.82843	1.90894	1	2.02899	2.41421	1.82651	4.14626	1.50289	1	2.84951
	1	1.21777	6.24264	1.62955	1.73205	1.93559	3.14626	1.63643	5.14626	2.85179	8.73205	1.96908	3.41421	2.16034	10.6104	1.94159	2.73205	1.45168	3.82843	1.2395	1	4.28672
	2.73205	1.42961	1.41421	1.5948	1	2.0852	3.82843	1.78859	4.41421	3.12252	6.73205	1.52666	6.24264	2.46479	9.87832	2.11012	7.87832	2.56425	1	1.14344	1.41421	4.1366
	1.73205	1.4483	1.41421	1.69506	1.41421	2.96066	1.41421	1.80835	5.87832	1.68705	6.87832	1.71853	6.14626	1.91929	5.73205	2.21987	5.73205	2.61704	1	1.07684	13.5851	5.99135
	1.41421	2.25532	1	1.32993	2.82843	2.03398	3.41421	1.77099	4.24264	2.58845	7.87832	1.67687	6.14626	1.89563	23.4135	2.40744	5.56048	1.93119	2.41421	1.11226	13.1708	5.94364
	3.82843	2.65599	1.41421	2.01759	1	2.57145	1	1.6847	3.82843	2.6672	2.41421	2.42184	5.14626	1.89903	4.14626	2.27955	1.41421	1.63643	1.73205	1.60131	4.73205	6.68862
	1	2.20106	2.41421	2.308	2.41421	1.59013	1.73205	2.05048	3.14626	2.68065	2.41421	2.60189	4.14626	2.12411	3.14626	2.11988	3.82843	2.26229	2.41421	1.80655	1.41421	4.33314
	1	3.51745	1.73205	1.93798	1	2.56527	3.14626	2.35699	1.41421	2.45003	1.41421	2.19605	2.41421	1.96663	3.82843	2.07773	2.82843	1.81702	1.41421	1.9374	1.73205	4.33604
	2.82843	3.39189	1.41421	1.76628	1.41421	3.00989	2	2.03658	1	2.51277	1.41421	2.31313	18.121	1.9059	2.41421	1.9059	2.41421	1.71302	2.41421	2.37249	2.73205	2.49887
	2.41421	2.94086	1.41421	2.00053	8.19615	3.06758	2.41421	1.42142	2.73205	2.79538	1	2.26738	2	1.85452	1.41421	1.81033	2.82843	1.9374	1	2.20792	14.5851	5.55851
	1.73205	2.75108	2.41421	1.54125	13.5352	3.25115	2.41421	2.41386	2.41421	6.88987	1	2.04691	2.73205	1.72746	1	1.69497	6.87832	2.46479	1.73205	3.97859	14.5851	5.63198
	1.41421	2.54433	1	1.99754	9.97469	4.54442	1	1.4984	3.41421	6.97428	1	1.78046	3.14626	1.79663	1	1.65863	5.56048	1.64067	2.82843	1.4483	14.1708	5.69887
	1.41421	1.87314	1	1.69379	2.82843	3.20699	4.14626	1.70195	1	2.22108	1.41421	1.82851	4.14626	1.82851	8.14626	1.9081	5.14626	1.94863	1.41421	1.69766	14.8031	4.94996
	1.73205	1.01718	1	1.83389	1.41421	1.09428	7.82843	1.79896	1	2.47907	1	1.82469	5.14626	6.63006	4.24264	1.69506	4.73205	2.30853	3.82843	1.8723	5.14626	4.29681
	1	1.54984	1.41421	1.87837	2.73205	1.02754	6.56048	1.78001	1.41421	2.66991	6.14626	1.7187	4.14626	6.29948	3.82843	1.93759	1.41421	1.90894	1	1.11837	4.73205	4.5386
	2.73205	1.50199	1	1.89908	2.41421	2.34008	1	1.84929	1	2.77278	6.56048	1.81033	3.14626	6.14341	2.82843	1.62326	1.41421	1.89044	1.41421	1.22801	2.82843	5.16862
	2	1.56299	1.41421	1.97144	2	2.30083	4.4641	1.51866	2	1.69235	1.73205	2.10267	1.73205	1.30813	3.73205	1.65478	2.41421	1.92926	1.41421	1.16953	3.14626	6.52681
	1	1.587	1.41421	2.02364	2.41421	2.47574	4.56048	1.25435	5.56048	2.20828	2.73205	1.8709	3.14626	3.00989	2.73205	2.41471	3.41421	1.83389	1	1.09428	3.14626	6.94375
	1	1.47176	1.41421	1.98885	3.14626	3.47727	5.56048	1.46613	6.56048	2.31164	4.14626	1.79038	2.41421	3.19742	2	2.15057	4.41421	1.81639	1.41421	1.17822	14.5851	6.47741
	8.38891	3.58146	1	1.75321	2.41421	3.03018	3.82843	1.22494	6.87832	2.36828	3.14626	2.68266	1.41421	2.24484	1.41421	2.12919	5.41421	2.14095	4.41421	1.19668	15.1708	6.36082
	4.56048	3.74981	1.41421	1.75338	1.41421	2.48854	8.87832	1.20364	6.14626	3.07421	2.73205	2.34306	12.2426	6.20509	1	2.25289	5.82843	1.76416	1.73205	1.14986	16.5851	5.96351
	11.3424	3.49403	1.41421	1.65137	1.41421	2.81336	2.82843	1.75951	5.82843	3.27399	1.73205	2.31907	11.8284	6.11165	1	2.43243	4.14626	1.80655	1.41421	1.40743	15.5851	5.85342
	1	2.87525	1	1.95705	6.4641	2.88997	2.41421	2.01941	4.56048	2.18638	1.41421	2.07773	10.9747	1.97211	2.82843	2.40264	3.73205	1.84122	1	1.01718	15.1708	4.64902
	1	2.50345	1.41421	1.28496	1.73205	2.14229	3.82843	2.16309	4.14626	2.52961	5.14626	1.76232	1	1.59955	1.41421	1.27719	8.70674	1.29836	2.41421	1.65137	15.8031	4.33017
	1.41421	2.62749	1	1.18297	1.41421	2.17918	5.14626	1.90192	5.97469	2.06704	6.14626	1.74403	3.41421	2.45443	1	1.65714	2.73205	1.70161	2.41421	1.01207	16.121	3.16122
	1.41421	2.61522	1	1.31985	16.5851	4.81019	1.41421	2.05729	6.65685	3.58199	6.73205	1.84411	2	2.24338	1	1.63577	3.14626	1.77081	6.24264	5.05505	2.82843	4.54442
	2.73205	2.26286	1	1.98064	16.2672	4.85752	2.73205	1.81883	5.24264	2.93401	1	1.5717	5.82843	2.64068	1	1.35848	2.41421	1.70161	1.41421	1.2395	2.41421	6.3786
	1.73205	2.7368	1	1.70195	1.41421	3.11634	1	1.87081	4.24264	2.47512	3.82843	1.29631	4.82843	2.18415	8.61037	1.96096	1	1.46467	1.41421	2.01446	16.853	6.82851
	1.41421	2.78175	1	1.83417	1.41421	3.10893	2.41421	1.70314	2.82843	2.55195	2.41421	1.31355	5.56048	2.26467	8.19615	1.87538	1.41421	1.98796	1	2.03904	3.41421	4.43795
	1.41421	2.56348	7.24264	1.59835	2.82843	3.32066	3.14626	1.62793	2.41421	2.74834	4.4641	2.5006	5.14626	2.16374	6.41421	1.73416	2.41421	1.87118	1.41421	1.64578	2.41421	4.66376
	1	3.44374	7.56048	4.33017	11.853	2.99725	1.41421	1.82469	2.41421	2.8894	4.4641	2.29671	4.73205	2.64068	2.41421	1.98875	3.41421	1.72746	1	1.08841	1.41421	4.5607
	1.73205	1.18297	1.73205	1.48112	2.41421	1.04891	1	1.83389	1.41421	2.76427	1.41421	2.0988	3.73205	2.84738	8.14626	2.35511	4.41421	2.00722	1.41421	1.28878	1	6.80917
	1	1.24689	5.24264	2.85122	2.73205	1.2012	1	1.84484	2	3.71246	1	2.03785	1.41421	1.98647	8.4641	2.24115	4.82843	1.75321	1	1.3509	2	4.65418
	3.41421	1.31682	1	1.68449	3.14626	2.42184	2	1.79788	1	3.03414	1.41421	2.34586	1	1.7272	2.82843	2.08822	4.14626	2.50559	1	1.45228	1	4.57119
	2.73205	1.41034	1	1.62793	2.73205	2.2456	1.41421	2.00642	1	1.99694	8.02458	2.01941	1.41421	1.69371	2.82843	2.36824	3.41421	2.32409	1.41421	1.16291	1	6.9331
	1.73205	1.41686	2.41421	2.00053	2.41421	2.27955	1.41421	1.91872	1	2.79203	4.14626	1.77187	18.4853	1.64329	1.41421	1.8523	2.73205	1.8709	1.41421	1.18297	2.41421	4.86277
	1.41421	1.36326	2.82843	1.97709	2.41421	2.39321	3.41421	1.95685	1	2.44662	3.41421	1.75811	2.41421	1.86541	3.82843	1.95705	2.41421	1.71413	1	1.42009	1.41421	4.68381
	1	1.48682	1.41421	1.86988	2.41421	3.00869	4.41421	1.76232	8.82843	2.20602	1.41421	1.34783	18.4853	6.89004	1.41421	1.6348	2.73205	1.89195	1.73205	1.13708	1	4.31544
	5.56048	2.8633	2.73205	2.17918	2.73205	3.17511	5.41421	1.78854	8.82843	3.95753	3.73205	1.24689	5.14626	6.72135	1	1.57232	2.73205	1.90192	1.41421	1.02233	2.41421	6.48919
	6.97469	3.22952	2.41421	1.91929	1	3.08844	1.41421	1.7363	6	2.77414	2.41421	1.51798	3.73205	6.48984	1	1.71028	1.73205	1.65368	1	1.86671	2.41421	5.03019
	6.97469	2.69397	1.41421	1.79761	1.41421	2.2874	2.73205	1.94795	1	3.10893	2.41421	2.04844	2.73205	6.42661	1.41421	1.61007	4.14626	1.81046	1	1.04349	2	4.74396
	7.38891	3.49508	2	1.91009	1.73205	2.94829	1	1.58246	7.41421	3.03708	1.41421	2.12411	1.73205	6.77263	1	1.36636	1	1.76513	1.41421	1.01718	2.41421	6.35465
	6.56048	2.46766	2.41421	2.08481	4.73205	3.0389	1.41421	1.77974	1	2.56008	2.41421	2.09859	1.41421	1.39334	1	2.13121	1.41421	2.07396	1.41421	1.76197	2.82843	6.28146
	5.56048	2.60267	1.41421	1.7417	2	2.65401	2.41421	1.81593	1.41421	4.31191	1.41421	1.96702	1	1.62744	1	2.30795	2.41421	2.13121	1	3.69687	15.9993	6.52193
	1	3.67959	1	1.66028	1	2.19901	3.73205	1.77258	3.14626	6.19521	1.41421	2.27955	1.73205	3.15795	5.87832	1.54512	1	1.58669	1.41421	2.39194	16.5851	5.84408
	1.73205	3.35817	2.41421	2.13894	3.41421	3.08351	7.14626	1.85369	4.14626	5.0634	1	2.05181	2.41421	2.9773	6.4641	1.73838	1.41421	2.08811	2.41421	2.80373	17.9993	5.94364
	1.41421	3.06201	2.41421	2.05703	4.41421	2.92103	5.82843	1.80655	5.14626	4.65919	1.41421	1.35892	1.41421	2.86039	1	1.75373	2.82843	1.78401	1.41421	1.16286	17.3171	5.93121
	1	2.68172	1.73205	1.92351	1.41421	1.97586	6.82843	1.7211	6.14626	2.75602	1	1.54807	1.41421	3.05469	9.14626	2.17335	3.14626	1.88076	1.41421	1.19668	17.1708	5.25603
	2.41421	2.67678	1	1.83389	2.41421	2.81336	7.14626	1.21067	7.14626	2.44296	3	1.1536	1	2.16374	9.14626	1.94437	4.14626	1.81566	1	1.457	16.1708	4.94378
	1	2.05729	1	1.8643	5.41421	2.38196	1.41421	2.192	7.56048	2.55106	2.82843	1.77452	1	2.59758	8.41421	1.91388	3.14626	1.87165	1.41421	1.42961	16.5851	4.41819
	2.82843	3.36119	1.73205	1.86671	1	3.23918	2.82843	1.56073	2.82843	4.00525	2.41421	1.66795	1	2.14415	3.82843	1.98885	1.73205	1.95978	1.41421	2.43389	17.121	3.21259
	1	2.52507	2	2.03904	1.41421	2.93333	3.82843	1.93552	6.82843	2.76723	2.41421	1.16291	2	2.08905	4.56048	1.81883	2.82843	1.93388	2.73205	2.58269	3.82843	6.39291
	2.41421	3.94022	1.41421	1.95058	2.82843	3.05292	4.14626	1.83526	4.24264	3.21018	2.73205	1.0826	2.73205	2.18742	1	1.68806	1.41421	1.97709	1	1.33886	17.4388	4.2354
	1.41421	2.11171	1	1.45416	1	1.01718	4.73205	2.24037	5.24264	2.97879	2.41421	1.13078	2	2.46749	1	1.88015	1	2.11761	1	1.42859	17.853	5.67068
	1.41421	1.17621	1	1.42142	1	1.20364	3.73205	2.60605	3.82843	2.64068	2.82843	1.16953	1.41421	2.29831	1	1.93244	1	2.75114	1.73205	1.01712	4.14626	6.70531
	1	3.69484	1.41421	1.54415	1	1.10621	4.14626	1.88076	2.82843	2.50147	1.73205	1.47228	5.14626	2.62749	1	1.24868	2	2.74834	1.41421	1.01207	3.14626	6.29759
	3.14626	1.49419	1	1.71541	1	1.18979	4.41421	2.84468	1.41421	2.64147	2.73205	1.46993	1	2.37959	1	2.17498	3	2.14415	1	1.53984	4.14626	6.17918
	2.73205	1.56726	1.41421	1.79502	2	1.27719	1	2.14095	1	2.83224	2.41421	1.8723	1.41421	2.23947	1.41421	1.55232	2.41421	1.75338	3.82843	1.04349	5.56048	6.92481
	2.41421	1.62922	1.41421	1.65946	2.41421	1.80479	1.41421	1.57931	2.82843	3.15783	1.41421	1.66774	1.73205	2.15207	6.87832	1.84319	2	1.57868	1	1.01207	4.14626	6.62081
	4.14626	2.79036	8.97469	1.91752	2.73205	2.36061	2.41421	1.69254	1.41421	2.94741	4.14626	2.93284	3.14626	2.22845	6.24264	1.55116	1.41421	1.8643	1	2.53561	3.41421	6.41845
	1	2.5786	5.24264	2.82133	1.73205	2.13619	1	1.79896	2.41421	3.4238	2.41421	2.15551	4.14626	2.21887	1.73205	1.88414	1.41421	2.41506	1.73205	2.52331	3.73205	5.85721
	1.41421	2.64807	6.24264	2.5545	1.41421	2.16034	2.41421	1.33324	2.73205	3.04298	2	1.71904	4.14626	3.31429	12.1463	1.1481	2.73205	1.97016	2	2.2766	4.14626	6.12081
	1.41421	2.57757	7.97469	2.04058	1.73205	2.71838	2.41421	1.80763	1	2.76703	4.14626	1.95881	3.73205	3.02041	12.1463	1.44466	6.14626	1.89299	1	1.72852	4.82843	5.59154
	1.41421	2.92103	5.56048	2.72374	1	2.39822	2.73205	2.03293	1.41421	1.93552	3.41421	2.24215	5.24264	2.36828	12.8783	1.77346	1.73205	2.04772	1	1.25435	29.8776	3.58146
	1.41421	2.47772	5.87832	2.84738	1.41421	2.80987	1	1.40729	1	1.50289	2.41421	2.11424	4.24264	2.90284	6.29253	1.46751	1.41421	2.08084	1	1.15635	29.5597	6.39387
	3.4641	3.26032	5.82843	3.86452	1.41421	2.04772	1.73205	1.70195	6.73205	6.46838	1.73205	2.08978	3	3.12252	1.41421	2.33181	1.41421	2.11582	1.41421	2.17584	17.9993	5.99076
	1.41421	2.12411	4.82843	2.7541	1.41421	2.23045	2.82843	1.85369	5.41421	6.67447	1.41421	1.88208	2	2.42568	2.41421	2.23981	1.73205	2.01759	1	1.4808	19.4135	3.49822
	3.82843	3.27481	3.82843	2.44467	1.41421	2.48464	1.41421	2.09859	3.73205	5.05516	3.14626	2.15207	1	1.92504	2.82843	2.15175	2.41421	1.82137	1.41421	1.5381	18.9029	4.73821
	2.82843	2.81795	1.41421	1.8802	1	2.12411	1.41421	1.56572	2.73205	3.73322	1.41421	2.02808	1	1.62663	1.41421	2.36158	1.41421	1.81639	2.41421	1.18297	17.9029	4.81276
	1.41421	2.90209	2.41421	2.01659	1.73205	3.41104	1.73205	1.98064	1.73205	3.18684	1.73205	2.1978	1.41421	1.65863	1.73205	2.48464	1	1.78046	1	1.33233	18.9029	4.3552
	1	2.7413	2.82843	1.95685	3	3.0993	2.82843	1.78046	1	3.28977	3.41421	1.97709	2.41421	1.76915	1.41421	2.216	1.41421	2.21754	2.41421	1.03812	18.5851	3.32612
	2.41421	4.57941	1	1.86988	1.41421	2.52469	1	1.56044	1	2.6581	1	2.23947	11.853	1.58365	1	2.21071	1	1.50825	1.41421	1.40726	18.121	3.20875
	1	2.15207	1	2.00992	1.73205	2.18437	1.41421	1.81702	1.41421	2.64464	1	2.10918	10.2925	6.8236	1	2.06448	4.41421	1.85304	3.82843	1.13731	18.4388	5.67153
	1	2.0988	1.41421	2.14543	2.41421	3.11634	2	1.81566	1	2.4878	1.73205	2.0409	4.82843	6.89073	1.41421	2.16244	5.82843	1.79234	25.7559	1.20364	19.1708	6.95271
	2	2.81641	1	1.97851	2.73205	2.53749	3	1.80075	1	2.51578	1	2.02686	2.41421	6.73209	2.41421	2.0988	2.41421	2.192	2.82843	3.11401	3.41421	6.87753
	1.41421	2.3076	2.73205	2.3295	1	2.2732	4	1.7448	12.1463	1.16953	1.41421	2.16374	11.3889	6.79828	8.14626	1.8973	2.41421	2.72102	1	1.2695	5.14626	6.14494
	1.41421	2.42676	2.41421	2.22252	3.73205	2.56425	5.41421	1.79761	5.41421	2.31313	1.41421	1.6522	1.41421	1.82464	2.82843	2.03866	2.82843	2.03866	1	2.22607	5.56048	6.17302
	1.73205	2.62749	1	1.6517	4.24264	2.65387	5.24264	2.4734	2.41421	3.29689	1.41421	1.62793	10.9747	6.3825	3.73205	1.92351	2.73205	2.00882	1	2.14415	18.9993	5.82606
	2.73205	3.56882	2.41421	2.04772	1	2.07773	1.41421	2.4695	1.41421	3.0114	1	2.16464	10.2426	4.1353	1.41421	2.22924	3.82843	1.6437	1.41421	2.07867	18.5851	6.56415
	1	2.37959	2	1.92782	5.24264	2.61522	1.41421	2.14159	7.24264	3.07013	1.41421	1.50649	1.41421	2.28467	2.41421	1.86337	1	2.08209	1	1.70756	19.7313	4.93473
	1.41421	2.32741	1	1.77081	1	2.39106	1.41421	2.23624	6.73205	2.44493	1.41421	1.81557	2.82843	2.33066	1	1.93759	1	1.8643	1	2.0409	19.9993	5.47891
	1.73205	2.72184	2.73205	1.89927	1.41421	3.27595	1	2.93954	1	2.64068	1	1.355	1	2.48464	3.82843	1.44747	1	1.89185	1	1.08841	20.3171	3.49822
	2.41421	3.10704	1	1.78001	16.7067	3.42738	6	1.76337	1.41421	3.20858	1.41421	1.19668	1	1.94951	1	1.55169	2.41421	1.98681	2.41421	3.37898	19.6349	5.18157
	1.73205	2.36824	2.82843	2.05918	3.14626	3.4427	5	1.75373	3.82843	5.54081	2.41421	1.78285	2.41421	2.36611	1.73205	1.56073	1.41421	2.35453	1.73205	1.17621	20.6349	5.55049
	1	2.17856	2.41421	2.08905	3.4641	3.0389	1	3.01562	4.82843	5.09203	1	1.30932	1.41421	2.03663	1.41421	1.42881	2.41421	2.18633	1	1.11837	20.1708	4.89041
	3.14626	2.89199	1.73205	2.20608	6.29253	3.2735	1	2.76976	5.82843	4.39384	1.73205	1.29297	1.41421	2.9645	1.73205	1.42831	4.41421	1.84319	1	2.09229	19.853	6.26739
	1	2.18873	1	1.99754	6.61037	4.29874	4.14626	2.18481	6.82843	3.00779	4.56048	2.49997	2.41421	2.43785	2.73205	1.71028	4.24264	2.12378	1	1.8926	5.14626	5.88866
	2.41421	2.7837	1.41421	1.18297	7.29253	4.18883	2	2.87324	6.65685	2.76069	3.41421	2.43003	1	2.27342	1	1.16953	1.73205	2.09922	4.14626	2.09985	5.87832	4.46599
	1.41421	2.78591	1.41421	1.27024	1	1.12454	4.41421	2.52858	3.82843	6.3786	2.41421	2.35981	2	2.15261	1	1.07114	1	2.15175	3.41421	1.14986	6.56048	5.81446
	1.41421	2.72863	1.41421	1.71003	2.41421	1.20684	3	2.99725	6.65685	2.90412	1.41421	2.07396	3.41421	2.21721	1	1.38613	1.73205	2.42568	4.56048	1.03786	6.4641	6.90495
	8.38891	3.93404	1	1.49467	3.14626	1.57515	2.41421	2.46227	5.24264	3.36267	1	1.77464	2.41421	2.93635	1	1.39805	1.41421	2.37959	1	1.54756	6.14626	6.82138
	3.82843	3.74637	1	1.2395	2.73205	2.69091	1.41421	2.03684	3.82843	3.0878	1.73205	1.68636	4.82843	2.66417	1	1.4483	2.82843	1.99654	1.41421	2.35288	6.14626	5.87401
	1.41421	2.13025	1	1.09428	1.73205	2.41434	1	1.75003	2.41421	2.89949	3.14626	1.94282	3.82843	3.3736	7.65685	1.55673	3.14626	2.13036	2.41421	1.57515	20.3171	6.30388
	1.41421	2.19517	1.41421	1.93013	1	2.01941	4.41421	2.74916	1.41421	2.69666	2.41421	1.79896	2	2.63392	7.24264	1.2695	1.41421	1.85516	1	1.18979	20.7313	6.23499
	1	2.15551	2.41421	2.05335	2.41421	2.03968	3.82843	1.90192	2.41421	2.70754	4.41421	2.85403	1	2.21071	7.65685	1.33324	1.41421	1.76205	1.41421	1.18979	20.9993	5.81446
	1	1.8643	1.41421	1.87174	1.41421	2.10446	3.82843	1.59193	3.41421	3.0153	2	2.25054	1	2.23582	1.41421	1.67571	2.41421	1.92102	1.41421	1.0826	21.3171	4.28038
	2.82843	2.67279	23.4135	1.48706	2.41421	2.2506	3.41421	1.30874	3.41421	3.49655	1.41421	2.02061	2	2.14842	11.1463	1.69328	3.14626	2.65918	1.41421	1.43986	21.0492	3.39493
	1.41421	2.56023	4.56048	2.27955	1.73205	1.84963	3.14626	2.11966	3.73205	3.76489	1	1.98677	12.5352	1.6437	8.24264	1.68621	3.14626	2.79314	3.14626	2.88268	21.367	5.93121
	2.41421	3.26032	3.82843	2.97411	2.41421	2.96273	2.82843	2.08811	1.41421	1.57405	3.14626	2.70865	8.56048	6.89417	8.97469	2.01639	2.82843	1.67746	1	1.08082	6.56048	6.55499
	1	2.4766	4.14626	2.8621	2.41421	2.42616	3.14626	1.81566	8.02458	6.50279	2.73205	2.18415	7.14626	6.95992	9.29253	1.83881	1.41421	1.83966	1.73205	2.49997	6.56048	6.60813
	3.4641	2.37876	5.56048	2.95746	2.41421	1.76513	3.41421	1.79752	6.82843	6.36463	2.41421	2.28866	9.38891	6.79595	2.82843	2.53147	3.14626	2.19397	1	2.65718	7.29253	5.16562
	1	2.21071	5.87832	2.76703	2.41421	2.43785	2.82843	1.99634	6.14626	6.05151	1.41421	2.11171	4.14626	6.96339	3.73205	2.06901	3.82843	2.08707	1	1.01207	7.56048	6.17363
	1	2.86124	6.73205	2.70797	1.73205	1.6602	2.82843	1.95705	5.14626	6.32936	2.41421	2.28558	8.56048	6.83177	4.73205	2.05729	1.73205	2.54864	1	1.49512	7.29253	6.36146
	2.73205	2.39034	5.73205	2.53749	2.82843	2.33484	2.41421	1.95685	4.14626	6.42468	1.41421	2.21721	7.56048	6.90036	3.14626	2.4766	1	1.4651	1	1.04891	7.70674	6.83479
	2	2.22823	4.73205	2.4996	1.41421	1.72625	1	1.9765	3.14626	5.26684	1.41421	2.00632	2.73205	6.87473	2.41421	2.49947	2.82843	2.2506	1	1.21777	7.87832	6.77263
	2.73205	3.1609	3.73205	2.2506	1	2.3948	1	1.94747	2.41421	3.02041	1	2.40456	1.73205	6.83586	1.41421	2.13706	4.14626	1.65441	1	2.68266	9.61037	6.91481
	1.41421	2.07981	2.73205	2.19517	3.82843	2.46307	1	1.99694	1.41421	3.35649	1	1.98203	1.41421	3.19742	1.41421	2.53876	2.82843	1.81702	2	2.99725	9.9282	6.52193
	1.73205	2.53977	2	1.81304	4.82843	2.50958	1.41421	2.02686	1.41421	1.56322	1.41421	2.09859	10.3889	6.46483	1.41421	2.46227	3.14626	1.48743	1.41421	2.08853	22.7812	6.43815
	1.41421	2.28467	3	1.88208	13.2925	2.49997	1.41421	2.01699	2	2.86067	2.73205	2.08811	9.65685	6.18226	1.41421	2.65018	1.41421	2.07773	1.41421	1.24868	7.97469	6.36273
	1	2.28866	1.41421	1.37573	13.7067	2.28501	2.73205	1.75151	2.41421	2.80409	1	1.98726	9.24264	6.12081	1	2.02545	1	2.20828	2.73205	1.20364	8.56048	6.68661
	1	2.37876	1.41421	1.51949	16.4887	3.74824	1	2.01699	2	2.66746	2	2.1203	1	1.99123	1.41421	2.11988	2.41421	2.04357	1	1.18297	8.29253	6.58708
	1.41421	2.55004	1	2.01273	16.9029	3.81181	2.73205	1.60486	1.41421	2.66746	1.41421	2.14095	8.82843	4.98976	2.41421	1.98538	2.41421	1.94805	1.41421	2.01941	7.82843	6.3977
	1.41421	2.53724	1	1.93759	15.3424	3.59272	1	2.34259	1	2.57603	1.41421	1.56361	2.41421	2.2074	2.73205	1.90555	3.14626	2.26907	1	1.95978	8.14626	6.05271
	9.70674	3.66012	2.41421	2.28866	7.61037	4.59822	2.41421	1.57931	1	2.29602	1.41421	1.71413	2.73205	2.14159	3.14626	1.81647	2.73205	1.04891	1.41421	1.78046	8.4641	6.49307
	6.97469	3.21435	1.41421	2.1978	8.29253	4.37527	2.41421	1.78859	4.14626	3.49655	1	1.55561	1	2.19901	1.41421	2.12182	3.41421	1.21067	1	1.04891	8.70674	6.15721
	8.97469	3.74712	1.41421	2.09072	2.73205	2.86324	3.41421	1.78046	3.14626	4.04727	1	1.14986	2.73205	3.76489	1.41421	1.97144	4.41421	3.22662	2.41421	2.9362	8.87832	6.26895
	5.65685	3.20858	1	1.96673	2.82843	2.85403	4.41421	1.7247	2.41421	3.50275	4.14626	2.10299	1.41421	3.70876	1.73205	2.21401	2	2.67279	1	1.14344	10.6104	4.25879
	4.41421	3.80061	1.73205	1.92772	1.41421	2.07537	4	1.89299	1	2.78194	2.82843	2.20608	1.41421	2.13195	1	2.19855	1	2.22153	1.41421	1.02754	10.9282	6.34042
	1	2.26196	2.41421	2.07836	1.41421	2.39659	4.73205	1.9403	3.14626	3.037	2	2.1955	2.41421	2.08978	1	1.68453	1	1.94303	1.41421	1.13708	11.6603	6.96339
	1.41421	2.16244	1	1.73682	2.41421	2.83478	5.14626	1.8911	2.82843	2.66036	1	2.02899	3.73205	2.27547	2.73205	1.9374	1.41421	1.97847	1	1.10621	15.8995	6.75779
	4.56048	3.0389	2.41421	2.17368	3.14626	1.77258	7.56048	1.43569	5.87832	2.76703	1.41421	2.00792	5.14626	2.65347	3.73205	1.86541	3.14626	1.99634	1	1.14344	15.4388	6.42533
	3.14626	2.67678	1.41421	2.32409	2.73205	2.08811	3.82843	2.38196	6.87832	3.63757	2.41421	1.99654	4.41421	2.72895	2	1.91628	1.73205	2.06016	1.41421	1.23218	14.4853	6.52193
	1.73205	2.41206	2.41421	1.19395	1.73205	2.38066	1.41421	1.51149	4.24264	5.16562	1.73205	1.87417	1.41421	2.58269	1	1.88301	2.73205	2.01122	1.41421	2.40037	25.0492	5.90187
	4.4641	2.5316	1.73205	1.11837	1	1.59835	1.41421	1.61247	5.24264	4.80886	1.73205	2.15261	1	2.34512	1	1.91872	2.41421	1.59835	1	2.1451	24.0492	6.7568
	1.41421	2.22956	1.41421	1.55561	1	2.35349	2.41421	1.62097	6.24264	4.07916	3.73205	2.38987	1	1.94098	1	1.71904	1	1.58653	1	1.07114	9.29253	6.72035
	3.73205	2.35417	2	1.57076	1.41421	1.45076	3.73205	1.69254	7.24264	4.08377	1	2.04579	1	2.57667	1.41421	1.87118	3.82843	1.83709	1	1.85369	9.38891	6.23562
	3	2.05516	1.41421	1.31591	1.41421	2.43858	1.41421	2.6766	6.24264	3.27855	1	2.04844	2	2.7308	4.14626	1.99123	1.73205	1.66153	1	1.13078	8.97469	6.52974
	2	3.00989	1	1.38634	1.41421	1.38028	1	3.02118	5.24264	3.1458	1	2.4287	3	1.96663	2.41421	2.00672	3.14626	1.85258	1.41421	1.13078	9.29253	6.65652
	1.41421	2.3169	1	1.38213	2.41421	2.39034	1.41421	2.44944	5.24264	6.17363	4.14626	2.52658	6.24264	2.93796	1	1.11226	1	2.19159	1	1.10621	9.56048	6.65454
	1.73205	2.16309	3.41421	2.03871	1.73205	2.62959	1.41421	2.47759	7.07107	5.56267	1	2.10069	12.7067	1.51707	1.41421	1.40037	1	1.6144	1	1.20372	9.29253	6.55499
	1	2.31901	2	2.21754	3.41421	2.36942	1.41421	3.20352	4.14626	3.4427	3.14626	2.29831	6.97469	2.78402	2.41421	1.38703	1	1.52438	1	1.50176	9.70674	5.99076
	1.41421	2.43785	1	1.76628	1	1.36271	5.56048	1.59517	3.14626	2.99561	2.41421	2.08209	8.29253	2.69962	1	1.57311	2.41421	1.40054	1	1.25279	9.24264	6.36146
	1.41421	2.31037	1.41421	1.68625	4.41421	2.44881	1.41421	3.2838	1.73205	2.90484	1.73205	1.9767	8.61037	2.70797	3.4641	1.3274	2.41421	1.36442	8.65685	1.02223	9.56048	6.17302
	1.41421	2.36729	8.82843	1.82979	19.2419	3.29312	1.41421	2.1793	1	2.97998	2.41421	2.00642	9.9282	3.0153	1.41421	1.2695	1	1.27024	1.41421	1.14344	12.3424	6.53332
	1	2.36158	9.14626	1.83891	11.5605	2.9773	1	3.56002	1	2.66548	1	2.05831	6.29253	6.82224	1	1.33324	2.41421	1.19668	1.41421	1.11837	29.8988	6.65321
	2	2.17368	13.2672	1.45025	12.2925	2.99115	1.41421	3.18901	2.82843	2.64095	2.41421	2.06777	7.65685	6.82564	1	1.41129	3.73205	3.98852	1	2.56809	12.6603	6.92999
	1.41421	2.47574	4.14626	1.48602	12.7067	2.48422	1	3.24002	3.82843	2.8621	1	1.67687	11.2173	6.59234	1	1.29281	1.73205	2.9921	1.41421	2.36942	29.1667	6.86795
	12.0711	3.34006	2.82843	1.90894	1	2.79538	1	3.18954	1.41421	2.69424	2.41421	2.05729	8.38891	6.2774	1	1.34998	1.41421	2.34469	1	2.55221	17.3137	6.52193
	5.24264	3.4929	3.73205	1.51866	1.73205	3.05241	1.73205	2.72095	1	2.78994	1.41421	2.10918	8.70674	6.06782	1.73205	1.64501	2.41421	4.51198	1.41421	5.10631	16.9494	6.59234
	1.41421	2.3076	2.41421	2.40924	2.41421	2.93415	2.41421	2.07572	1.41421	2.65387	1.73205	1.71302	10.2173	6.45806	1.41421	1.38449	1.41421	2.40168	1	1.47705	16.5352	6.58839
	1	2.46257	2.73205	2.62383	1.41421	2.50396	1.41421	2.53749	1	2.34236	3.14626	2.06777	7.87832	5.87811	1	1.49856	1.41421	2.60969	1	1.62436	15.8995	6.48984
	1.41421	1.75316	4.14626	2.61835	1	2.41603	1.41421	1.80737	4.41421	3.53545	1.41421	2.1955	6.87832	5.3397	1.41421	1.40227	1	1.82578	1	2.01509	15.5352	6.42853
	1	1.66945	5.56048	2.73029	2.41421	1.25101	4.73205	3.13042	4.73205	3.96247	1.73205	1.74922	2.73205	6.65853	1	1.62194	1	2.06983	1	1.05438	14.4853	6.55434
	1.41421	2.01844	6.41421	2.57757	2.73205	1.71302	2.73205	2.46233	1.41421	2.07898	2.82843	2.12178	9.80312	6.33031	1.73205	1.70501	1	2.27099	1.41421	1.07684	14.121	6.23499
	2.73205	1.16953	5.41421	2.42676	1.73205	2.06828	2.41421	2.36942	1.73205	1.0328	1	2.01941	9.38891	6.14494	10.1463	1.95058	2.41421	2.18546	1.41421	1.25435	11.6569	6.63006
	1	1.81304	4.41421	2.42616	1	1.95897	1.41421	2.31164	1	3.47832	1	1.70756	8.65685	5.75953	10.2426	1.98726	2	1.92229	1	1.0328	10.3889	6.72538
	1.41421	2.08822	1.73205	1.73574	1	2.39464	1.41421	2.19681	1	2.60345	1.41421	2.14116	8.24264	5.75953	7.56048	1.83462	2.73205	1.49437	1	1.21326	9.97469	6.20416
	1.41421	1.33324	2.41421	1.9116	1.41421	1.90021	1.41421	2.08822	1.41421	1.28395	1	2.11002	7.97469	2.68908	7.87832	1.85674	1	1.11837	1.41421	1.12454	10.7067	6.18596
	1	2.48254	1	2.08084	2	2.55004	1.41421	1.98647	7.61037	6.9369	1.41421	2.06633	1.41421	1.79833	3.82843	1.96389	2.41421	1.86341	1.41421	1.36706	10.5605	6.36463
	1	1.94611	1	2.08978	3	2.51277	2.41421	1.6144	6.29253	6.69062	1.41421	1.9767	7.82843	5.90629	2.41421	2.48545	1.41421	1.38893	1	1.01718	10.4641	6.20385
	1	2.06153	1	1.83966	7.14626	2.8066	2.41421	1.71413	5.56048	6.23686	1	1.97709	2.73205	1.95802	2.41421	2.57873	1	1.40814	1	1.01207	10.7067	6.46483
	7.19615	3.14527	1.41421	2.05048	5	2.38957	2.41421	1.81046	4.82843	5.93476	1.41421	1.65117	7.41421	6.3977	5.14626	2.49243	1.41421	1.67102	1.41421	1.02233	11.6569	6.12447
	3.4641	2.96213	1	1.86169	4	2.46749	2.41421	2.08857	4.41421	5.75781	1	1.73751	2.41421	1.757	6.14626	2.70959	1.41421	1.5551	2.41421	1.14344	13.3424	6.94659
	5.4641	2.7308	1	1.90439	19.8031	3.78738	2	1.75496	1.41421	2.64807	1	1.46686	2.41421	1.95978	3.14626	2.57193	1.41421	1.81593	1.41421	2.61443	24.3636	5.64278
	4.73205	2.65718	1.41421	1.91199	16.2925	4.61199	2	1.61175	1.41421	2.56527	1	1.27719	2.41421	2.02737	3.14626	2.68172	1.73205	1.51866	1	2.62009	17.6315	6.29759
	1	2.66799	1	1.12454	1.41421	2.61704	2.41421	1.6762	1.41421	2.8328	1.41421	1.81593	2.41421	1.98647	2.82843	2.59103	1.73205	1.88076	1.73205	2.17918	25.0458	6.82156
	2.73205	2.2908	1.41421	2.02646	1.41421	2.64095	2.82843	1.71131	2.41421	2.95035	1.41421	1.3509	1	2.4183	1	2.19605	1	1.40194	1	2.5291	26.1954	6.20385
	1.41421	2.23157	1	1.72024	1	2.52469	3.41421	1.76276	3.41421	2.82133	1.41421	1.56213	1.41421	3.13417	1	2.00731	1.73205	1.17621	1	1.15635	25.8776	6.23873
	1.73205	2.35078	1.73205	2.13025	6.14626	4.02134	3.82843	1.75321	3.14626	2.69559	1	1.49646	1.73205	2.87482	1.41421	2.41434	2.41421	1.76232	1	1.08841	25.46	6.26895
	1.41421	3.27406	1.73205	2.37438	1	1.48159	3.73205	1.77974	2.41421	2.58845	3	1.45433	1	1.62744	1	2.20828	1	1.05438	5.56048	3.46172	15.853	6.56088
	1.41421	2.09143	1	2.81713	1	1.32117	3	1.8338	2	2.4996	1	1.72028	1	2.84541	2.73205	2.50071	1.41421	1.2395	1	1.2695	19.0492	6.92101
	2.41421	2.7123	2.41421	1.6348	1.41421	1.44358	4.14626	1.81566	2	2.45052	1	1.85304	1.41421	6.24433	1.41421	2.66991	1.41421	1.16291	1.41421	2.8894	18.5851	6.71065
	1	2.72095	1.41421	1.61078	1.73205	1.92504	4.56048	1.57782	5.56048	2.22607	4.73205	2.16309	2.82843	5.00012	1	2.09985	11.8031	3.26195	1	1.16291	13.4388	6.26739
	1.41421	2.93123	1.41421	1.64501	2.82843	2.15877	1.41421	1.82651	4.41421	3.03739	3.41421	2.19605	2.41421	4.73008	1	2.07836	10.3889	3.60033	1.41421	1.01718	11.3889	6.4343
	1.41421	2.5531	2.41421	1.71853	1	2.11749	1	1.72028	3.41421	4.10324	2.41421	2.2063	2.82843	2.14116	1	1.91814	9.38891	3.07421	1	1.01718	11.7067	6.30388
	2.41421	2.35511	1	1.49736	3	2.63983	1	1.53199	2.41421	4.31191	1.41421	2.15336	3.82843	2.21987	1.73205	1.98203	9.02458	1.10225	5.14626	3.52806	11.5605	6.33031
	1.41421	2.22845	1.41421	1.20364	1	2.21401	2	1.51949	1.41421	3.18684	1	2.11002	2.41421	3.72747	2.41421	2.06828	4.56048	2.9773	4.14626	3.7541	12.4388	6.08386
	1	2.49226	1	1.23716	2	2.66799	1.41421	1.60966	1	2.56527	1	2.20208	2.82843	3.62713	3.41421	1.91872	3.14626	3.70876	1.73205	1.23365	17.9494	6.23562
	9.38891	4.21228	1.41421	1.08841	3	2.69559	1	1.77464	4.56048	2.55545	1.41421	2.24204	2	3.00869	1	1.77718	2.73205	2.4638	3.14626	1.41398	24.0458	6.36082
	4.82843	3.54744	8.56048	5.09419	6.73205	3.31214	2.41421	2.41506	4.14626	2.80409	2	2.03724	1	2.3258	1	1.79468	2.41421	2.1841	3.82843	3.07615	17.6315	6.36717
	1.41421	1.5466	2.41421	1.82651	5.73205	2.93503	1.41421	2.85761	3.14626	1.32581	1.41421	1.85369	1	1.43891	1	1.97709	2.82843	2.21225	3.82843	2.95035	24.7778	6.17363
	3.82843	3.70516	14.8031	1.01718	4.73205	2.70797	1.73205	2.5006	4.14626	2.70797	2.73205	2.2732	2	1.83609	2.41421	1.86262	2	2.6015	2.41421	1.18297	16.1708	6.76791
	1.41421	1.98212	7.82843	2.03473	4	2.56348	3.4641	1.65137	2.41421	2.62802	1.73205	2.42065	3	2.04395	2.41421	1.91814	1	2.34376	2.41421	1.12454	13.7566	6.87753
	2.73205	2.02202	7.82843	1.84301	1.41421	2.26591	2.82843	1.69506	3.82843	2.2074	3.14626	2.10908	3.82843	1.57933	2.73205	1.82979	1.41421	2.57961	1	1.24207	12.8031	6.63865
	1.41421	2.34259	8.14626	1.91814	2.41421	2.24204	3.14626	1.71956	5.56048	3.2408	1	2.21754	8.97469	1.64698	3.4641	1.76628	1.73205	2.17432	5.82843	1.01207	12.9747	6.20416
	1	2.18546	8.4641	1.84576	3.41421	2.40156	2.82843	2.37438	6.56048	3.52806	4.4641	2.11966	5.56048	3.15516	1	1.92926	2.41421	3.0993	6.82843	1.05991	12.8783	6.48919
	1	2.06016	8.02458	2.24453	2.41421	2.48705	1.73205	1.71028	6.87832	2.79632	2.82843	1.94951	6.87832	3.32313	1.41421	1.82001	2.73205	3.08674	4.14626	2.8761	19.6814	6.26645
	1	1.59524	7.70674	2.17291	1.41421	2.38577	2	1.47264	5.65685	3.14052	1.41421	1.91199	8.19615	3.60089	2.82843	1.30298	3.14626	2.97411	5.14626	2.91804	29.2166	6.26645
	1.41421	1.82464	6.14626	1.84699	2.41421	3.22501	2.41421	1.54768	5.82843	3.1953	3.82843	2.00722	9.61037	3.41291	1	1.58111	2.82843	1.38079	6.14626	3.0153	18.9494	6.36273
	2.82843	1.71079	1	2.00053	1	2.31901	1.41421	2.76268	4.82843	3.01273	4.73205	2.03663	11.6104	6.75577	4.14626	1.1587	1.41421	1.33324	1	1.11226	23.3636	6.26614
	1.41421	1.25435	1.41421	1.95184	1.41421	1.79792	2.82843	1.39993	3.82843	2.80614	1.41421	1.87165	6.97469	5.90451	1	1.28496	1.41421	1.02233	1	1.03812	17.9494	6.3977
	1.73205	1.29281	2.41421	1.94146	1.41421	2.39321	2.73205	3.16185	3.82843	2.93954	3.82843	1.93933	10.8031	5.65405	1.41421	1.30073	1.41421	1.69027	2	1.12454	13.853	6.37416
	3.14626	1.94282	2.73205	1.61951	1.41421	2.26365	2.41421	3.29174	8.38891	6.70063	2.41421	1.89195	8.29253	4.60462	1	1.43584	1	1.64754	1.41421	1.18297	14.2173	6.91481
	1.41421	1.65137	1.73205	2.25532	2	2.4996	2.41421	3.56704	5.97469	6.39387	3.41421	2.05048	9.80312	5.4212	1	1.30073	1	1.5584	1	1.32555	14.1962	6.29759
	1.41421	2.20828	1.41421	2.09985	1	2.17432	1.41421	2.23305	4.56048	3.16406	1.41421	1.95685	8.19615	4.22942	1	1.34157	1.41421	1.47198	2.41421	2.35687	20.6814	6.26645
	2.41421	2.00672	2.41421	2.30933	2.41421	2.27955	5.24264	1.52048	3.14626	2.87597	1.41421	1.58144	7.19615	5.29799	1	1.33324	2.41421	1.56486	2.41421	3.18446	19.6814	6.56088
	1	1.14344	3.14626	2.33252	4.14626	2.13068	1.41421	2.68785	2.41421	2.93284	4.14626	2.12559	1.41421	2.16729	1.41421	1.33324	1	1.71302	2.41421	4.79367	29.7778	6.26645
	1.41421	1.79234	4.14626	2.36611	1	2.07572	2.41421	3.51324	2	3.2947	1	2.07898	8.80312	5.3405	2.41421	1.55747	1.41421	1.70399	1.41421	1.38634	28.706	5.99434
	5.14626	2.23981	4.4641	2.41386	5.14626	3.81181	1.73205	2.12178	3.82843	2.67918	1	1.99834	8.07107	5.16221	1.41421	1.55363	1.41421	1.81566	2.73205	1.60694	29.706	5.93298
	1	2.24115	5.87832	2.52582	4.41421	3.54074	1.41421	3.44254	1	2.62762	2.41421	1.81593	7.65685	5.40085	1.41421	1.48026	1.41421	1.76232	3.14626	3.10951	27.2918	5.78743
	2	2.27456	6.82843	2.47574	3.82843	3.06941	1.73205	2.79036	1.41421	2.5006	2.73205	1.69506	7.24264	4.99342	1.73205	1.27719	1	1.38028	4.56048	3.746	28.2918	5.78946
	1	2.36729	5.82843	2.43858	1	1.0655	2.41421	3.60285	1	2.57552	3.14626	2.19901	1.41421	1.68022	1.41421	1.42627	2	1.47264	5.56048	4.33673	29.2918	5.78743
	1.41421	2.3317	5.56048	1.42096	1	1.5717	2.41421	3.16082	1.41421	2.35406	1	1.8709	6.82843	5.78946	1	1.26189	3.41421	1.26273	3	1.02739	26.974	6.11348
	1.41421	2.29625	4.56048	1.59889	1	1.57405	2.73205	3.3394	2	3.78746	1.41421	1.77134	9.97469	2.40204	1	1.35376	3	1.19668	1	1.54756	27.974	5.78946
	1.41421	2.25128	2.73205	1.84658	1.41421	2.06139	3.14626	3.20923	3.82843	2.66879	1.73205	2.25083	1.73205	1.73134	1	1.51362	1.41421	1.47125	1	1.92782	28.974	6.02338
	1	1.80673	2.41421	1.71079	1	2.30634	4.14626	3.08305	4.24264	3.02252	1.41421	2.03293	6.41421	6.65454	1.41421	1.58814	3.14626	1.24306	1	1.83112	27.5597	6.11775
	1	1.51239	2.73205	1.94305	2	2.94455	4.14626	2.96273	1.41421	2.35523	2.41421	1.94282	1.41421	1.90866	2.41421	1.41826	3.82843	1.40089	1	2.21248	28.5597	6.11348
	2.41421	3.11774	1	2.01759	3	2.95041	3	2.4258	1	2.24338	1.41421	1.93933	6.82843	6.27114	1.41421	1.80038	3.82843	1.40743	1.41421	1.4984	29.5597	6.4343
	6.4641	2.54256	1.73205	1.50408	4.41421	3.08136	2	2.31977	1.41421	2.65401	1	2.03663	6.41421	6.49567	2.41421	2.10918	11.7067	3.41291	1.41421	1.33018	21.0956	6.26614
	3.4641	2.93401	1.73205	1.70513	2.41421	2.70865	1	2.20402	5.41421	4.25094	1	1.71131	1.41421	1.95495	10.2426	1.79842	7.29253	2.65018	1	2.44881	17.2672	6.3786
	1	2.99247	1	1.48112	2.41421	2.58014	1.41421	2.04844	5.73205	3.61886	1.41421	1.60406	2.82843	1.85258	6.56048	2.08978	5.87832	2.72374	1.41421	1.08841	28.706	6.27396
	1.73205	3.67563	1.41421	1.68147	3.14626	2.55806	1	1.9374	1	2.8894	1	1.86207	1	1.93856	6.87832	1.85313	4.87832	2.977	1.41421	1.0655	29.706	6.11775
	1.41421	3.27855	1.41421	1.40227	3	2.62174	1.41421	1.47669	1.41421	2.96213	1	1.79502	1	2.47857	2.41421	1.89964	3.82843	2.26467	5.56048	3.69097	27.3882	6.14709
	2.41421	2.14415	1.73205	1.9676	2	2.52079	2.73205	1.41609	1	2.48705	1	1.99694	1.41421	2.18203	2.41421	1.75496	3.14626	2.30795	6.56048	3.92911	25.974	5.81562
	1.73205	2.00053	1.41421	1.83462	1	1.09428	2.41421	1.71853	1.41421	3.36119	3.4641	1.23273	1.73205	1.30073	1.73205	2.28094	5.14626	2.51277	3.41421	1.14724	24.5597	5.75666
	1	2.55106	1	2.21401	1.73205	2.28455	2.73205	1.86262	1.41421	3.33773	1	1.73578	1.41421	1.71956	1.41421	2.59599	4.14626	2.34236	1.41421	1.33886	25.5597	5.78743
	1	2.43785	1	1.94437	1	2.24037	2.82843	1.78877	1	2.94086	1.41421	1.59644	1	2.17715	1	2.37083	3.73205	2.1203	1.41421	2.30427	24.2419	6.52974
	1	2.55042	1	1.72927	1	2.51227	1	1.45779	1.73205	2.66036	1	1.52666	1.41421	3.19359	5.56048	2.59775	1.73205	2.3193	3.14626	3.91839	25.2419	5.99434
	1	2.65255	1.41421	1.587	1.73205	2.93269	2.41421	1.70161	1.41421	2.08761	2	1.78108	2.41421	3.89911	1.73205	2.88042	1	1.96673	5.41421	1.06497	23.8277	6.21902
	1	2.19159	1	1.01207	1.73205	2.42447	2	1.67821	1.41421	1.8523	1	1.67913	3.41421	6.29822	2.73205	2.5887	1	2.17856	1	1.09276	24.8277	6.92279
	1.41421	2.36694	1	1.65467	1.41421	2.72265	2.41421	1.76337	1	1.99834	1	1.97709	3.82843	6.05151	3.14626	3.05377	1.41421	2.92806	1	1.14986	27.3636	5.87811
	1.41421	2.26286	1	1.11226	1.41421	2.22823	2.82843	1.81593	1.41421	1.92859	9.66025	2.14308	3.82843	2.11966	2.82843	2.56023	1	2.30933	1.41421	2.3317	29.8024	6.02068
	1	2.25532	1	1.94747	1	1.98647	1	2.34259	1	1.60246	10.2426	2.39321	3.14626	3.37444	1	1.78913	1	1.92351	1.41421	1.04891	28.3882	6.29822
	1	2.00352	1.41421	1.8709	1.41421	2.57667	2.73205	1.88039	4.87832	4.91974	12.5352	1.73134	3.41421	6.24433	1.41421	2.06746	1.41421	2.10918	1.41421	2.34236	25.974	6.55434
	1	2.70366	1	1.25941	1.41421	1.85304	2	1.96673	5.87832	5.32602	5.82843	2.02061	4.14626	6.05271	2.73205	2.43003	2.41421	2.23981	1.41421	1.28496	26.974	6.14709
	1	2.20674	1.73205	2.04844	2.73205	3.20156	2.41421	1.88301	3.82843	3.65355	6.82843	1.91809	4.56048	2.13068	2	2.24338	2.82843	2.23446	4.82843	1.03786	24.5597	5.81388
	9.56048	5.81373	1	2.4766	2.41421	1.86337	1.41421	1.74759	3.41421	3.54639	6.41421	1.88913	3	3.3632	2.41421	2.29625	3.14626	2.36729	1	2.74223	24.2419	5.50408
	8.14626	4.05807	1	1.79977	2.41421	2.89516	1	1.62624	3	3.18954	4	2.46227	2	2.90209	1	2.00532	5.14626	1.01718	1	3.19264	22.8277	5.75666
	4.41421	3.4362	2.73205	1.72711	1.73205	2.26591	1.41421	1.58725	1	2.90412	3	2.2063	1	2.46438	4.73205	2.1569	1.73205	1.18979	1	1.13708	6.14626	1.10022
	3.41421	3.69318	1.73205	1.75426	1.41421	2.05508	1.73205	1.60342	1	2.91899	2	2.22823	1	1.21067	1.73205	1.99834	2.41421	1.37959	1	1.21067	5.14626	1.36706
	2.41421	3.54586	1.73205	1.457	1	1.82298	2	1.70513	1	3.05711	1	2.15551	2	1.19668	1.41421	2.22823	1.41421	1.67347	1	1.01718	29.4846	6.02098
	1.41421	2.96346	2.73205	1.6847	4.14626	4.09881	1.41421	3.25497	1	2.68065	1	2.28341	4.4641	4.57733	1	1.69303	1.41421	1.88968	1.41421	1.76803	27.0703	6.49113
	1.41421	2.03968	1	1.76205	3	4.50008	2.41421	2.57873	1.41421	2.76221	2	2.33636	3.4641	3.36119	2.41421	2.26184	1	1.73751	1.73205	1.65602	28.0703	6.36463
	2.73205	1.53322	2.41421	1.3188	3.41421	4.05373	3.41421	2.45113	2.41421	2.84738	3.14626	2.41386	3.14626	3.29667	2	2.34306	2.41421	1.62097	1	1.49932	25.6561	6.42661
	1.73205	1.64214	2.41421	1.62436	3.14626	3.65937	1.73205	1.71003	3.41421	2.7251	3.41421	2.23045	2.73205	1.60096	1	2.45125	1.41421	1.51149	1	1.16291	24.2419	6.11531
	1	2.15207	1.41421	1.20276	2.82843	3.66373	3.14626	2.59347	4.14626	2.5545	1	1.90318	4.4641	4.69065	1	1.92811	1.41421	1.72746	1	1.03812	22.8277	5.78484
	1	2.31486	1	1.39393	2.41421	2.95565	3.4641	1.78188	3.41421	2.43858	1.73205	1.8709	4.14626	3.49334	1	1.83609	1	1.67746	3.41421	1.89927	21.4135	4.52166
	1.41421	1.21067	2.82843	1.34568	1.41421	1.33324	3.14626	1.71071	3	2.40168	2.82843	2.13068	3.14626	3.24873	1	1.8911	1.41421	1.42638	1.73205	2.03833	20.0956	6.3786
	1	2.16568	11.3424	5.26429	1.41421	1.5717	2.82843	1.97465	3	2.39034	1.41421	2.06901	4.56048	4.53433	1.41421	2.03684	2.41421	1.79761	2.73205	3.04298	29.1667	5.84321
	1.41421	1.55169	8.56048	5.36229	1	1.36224	3.14626	1.85554	1	2.30385	1	1.94863	4.14626	3.19264	1	2.38054	1.41421	1.61854	4.14626	3.18065	27.7525	6.17918
	1.41421	1.80244	1	1.93856	1	1.57986	2.41421	1.46554	2.73205	3.22952	1.41421	2.08853	3.14626	2.4119	1.41421	1.9682	1	1.587	2.82843	3.16974	23.6315	5.81968
	1	1.58996	4.14626	1.96389	1.41421	1.77187	1.41421	1.48026	2.41421	3.12147	2.73205	2.08905	7.29253	6.65853	1.73205	2.10908	3.41421	1.67378	1.73205	2.34916	25.3383	6.74719
	1	1.78452	6.82843	2.17856	1.41421	2.33275	1	1.24689	1.41421	2.15261	3.73205	2.08822	3.4641	2.80925	2	2.16374	4.41421	1.68504	1.41421	2.04382	26.3383	6.2774
	2.73205	1.60557	6.41421	2.13408	1.41421	3.22952	1.41421	1.55514	2.41421	2.94734	2.82843	2.26286	2.82843	1.75426	2.41421	1.95802	2.41421	1.52529	1.73205	1.42041	23.9241	6.65454
	1.73205	1.51707	6.73205	2.09072	1	2.22252	1.41421	2.42688	1	2.14095	1	1.98647	7.38891	6.89211	2	1.95495	2	1.44294	2.41421	1.84836	22.5099	6.14494
	1.41421	2.00352	7.4641	1.93735	1	2.33345	2.73205	1.44688	1.41421	1.01718	3.41421	1.9765	6.82843	6.29948	1	1.93299	3.14626	1.0826	2.73205	1.5738	21.0956	4.38836
	2.41421	1.96663	1.41421	1.87592	1.41421	2.57513	1	2.31037	6.29253	2.44296	4.24264	2.03293	6.4641	2.9645	1.41421	1.83829	3.4641	1.01718	1	1.30874	19.6814	4.27517
	2	1.99694	1.41421	1.80851	5.82843	3.53792	3.73205	1.68453	5	2.82681	3.14626	1.91872	7.87832	5.03211	1.73205	1.89421	9.02458	2.86467	1	1.72852	1	1.30874
	1	1.39334	8.14626	2.54433	2.41421	3.24484	4.73205	1.66153	4	3.1628	4	1.9374	11.9282	6.58741	1.41421	1.88301	6.29253	2.63077	1.41421	1.83471	15.6104	5.67068
	1.73205	1.21777	1.41421	2.2456	4.73205	3.31957	2.82843	3.62299	1	3.02327	3	1.90856	16.3636	6.34927	1.41421	1.93388	6.29253	2.49823	2	1.29281	14.9282	5.87401
	1	1.17621	1.41421	2.14558	3.73205	3.09149	3.82843	3.69484	5.87832	2.49077	2	1.79788	9.87832	1.12454	1.41421	2.05729	3.73205	2.2732	1	1.21572	15.9282	5.53116
	4.14626	1.77425	1.41421	2.29092	3.41421	3.43597	3.82843	3.85996	5.56048	2.25854	1	1.68554	6.61037	6.72538	1.73205	1.8116	2.73205	2.4381	1.73205	1.20364	22.2419	6.74149
	6.56048	2.43858	1.73205	2.0118	1.41421	2.11287	3.41421	3.62608	2.82843	2.74999	4.82843	2.08084	8.70674	1.42284	3.14626	1.83526	1.73205	2.22108	3.14626	1.96633	29.4846	5.78484
	1	1.45967	1.41421	2.11243	1	2.43549	5.41421	1.6348	3.82843	3.10023	2.73205	1.9374	6.19615	6.89073	3.14626	1.78966	6.56048	2.70959	1	1.15242	23.9494	5.81446
	1.41421	1.92926	1	2.07149	2.41421	2.46307	2.82843	4.0376	2.41421	2.13748	3.14626	1.96702	10.8031	4.62247	1	2.18415	5.14626	2.05913	2.73205	1.20364	28.0703	5.81388
	1.73205	2.06838	5.14626	1.5567	1.73205	3.00398	3.41421	3.31238	5.14626	1.60104	3.41421	1.8802	7.97469	4.94016	1.41421	2.09478	4.73205	1.8802	1.73205	1.15635	22.9494	5.68059
	1	1.61239	5.82843	1.88968	1.41421	2.56655	4.41421	1.59835	5.24264	3.56348	2.41421	1.71131	5.14626	6.88336	2.41421	1.85674	1	2.17715	1	1.19668	26.6561	6.23686
	3.14626	2.0988	1	2.19506	1	2.03684	2.73205	4.81276	6.24264	3.59926	4.4641	2.13121	4.14626	6.63006	4.14626	1.13078	5.87832	2.27955	1	1.10022	21.9494	5.81562
	3.41421	2.36658	1	1.93119	1	1.82742	3.41421	3.69318	7.24264	3.86112	1.41421	2.0988	9.80312	4.56428	1	1.71208	1	1.9116	1.41421	1.13708	24.2419	6.74719
	3.14626	1.85554	2	1.94718	3.41421	2.7368	4.82843	1.39993	5.87832	2.84751	1.73205	1.89964	8.24264	6.11531	1.41421	1.86169	1	2.03724	1.41421	1.15635	25.2419	6.27114
	3.73205	2.13025	1	2.15851	3.14626	2.35511	2.73205	2.7541	5.4641	2.71838	2.73205	1.8802	7.61037	6.84063	1	1.83462	1.41421	2.15336	1	1.19668	22.8277	6.3108
	4.14626	1.88865	1	1.76154	1	2.41471	1.41421	1.07114	5.14626	2.34008	3.4641	2.21721	1.73205	2.94875	1	1.21067	1.41421	1.98953	1.41421	1.72852	20.4135	5.90187
	1	2.28501	1.41421	1.63833	3.14626	4.08526	3.41421	3.63757	4.14626	2.00992	1.41421	2.14159	8.38891	4.41502	1	1.16953	1.41421	2.13364	1	2.60745	21.4135	4.46211
	2	2.3317	3.14626	2.11076	1	1.53123	1	1.01718	3.14626	1.9834	2.73205	2.5006	1.41421	1.94611	1	1.28496	2.41421	1.87378	1	1.05991	29.6561	4.40807
	1.41421	2.35417	4.14626	2.25128	3.41421	2.26365	3.73205	3.59926	6.61037	3.00398	1.41421	2.17324	7.38891	4.55885	1	1.32499	2.82843	1.39334	1	1.77877	17.9993	6.63403
	1.41421	2.28467	2.73205	1.58292	2.41421	2.52772	3.73205	3.58575	2.41421	2.84214	2.41421	2.02737	6.65685	4.72969	1	1.22494	4.41421	1.41123	1	1.2695	5.24264	1.14986
	1	2.36658	1.41421	2.05729	2	3.98071	3.41421	2.80409	1	2.43858	1.73205	3.24096	6.24264	4.92251	2	1.24689	2.73205	1.40474	1	1.22494	13.0246	5.81562
	1.41421	2.09859	2.41421	2.21754	2.41421	3.62447	2.73205	2.09656	3.14626	2.8461	2.82843	1.8911	5.82843	5.65799	1.41421	1.70195	1	1.0826	1.73205	2.33252	12.6104	5.81388
	1.73205	1.90942	3.41421	2.25083	3.41421	4.46357	1.73205	2.11761	1.73205	2.80464	1.41421	2.45199	9.56048	2.26544	1.41421	1.79041	1.73205	1.39957	1.41421	1.87305	12.1962	5.72762
	2	1.388	5.14626	2.27342	2.73205	3.7638	1.41421	2.01273	5.24264	3.22615	1	2.56272	1	1.80709	1.41421	2.03142	1.41421	1.14344	1.41421	1.33324	12.6104	5.72848
	1	2.54273	6.56048	2.38066	2.41421	3.8848	1.41421	1.89563	2.41421	2.4258	2	1.90192	5.41421	6.78884	7.73205	1.87837	1.73205	1.62671	1.73205	1.90894	12.2925	5.84408
	3.14626	2.62334	5.82843	2.39631	1.41421	2.44493	1.41421	1.8116	1.41421	2.48705	1	1.99754	1	1.88211	7.82843	2.0184	1.73205	1.27719	1.41421	1.37573	13.2925	6.11775
	6.19615	2.99038	4.82843	2.35453	1.41421	2.75114	1	1.83526	1	2.91528	1	2.08209	5.41421	6.66517	8.56048	2.0988	1	1.61871	1	1.04891	14.2925	6.08871
	1	2.91148	5.87832	1.57986	1	2.54273	1	1.53574	5.24264	3.80855	1.73205	1.85554	6.56048	5.97154	8.97469	1.94747	2.41421	1.32391	1	1.97709	15.2925	5.73191
	5.14626	2.17498	5.56048	1.52734	1	2.11768	1	1.82651	1	2.48705	1	1.71686	6.14626	6.34042	5.14626	1.63108	1	1.85554	1.41421	1.39334	12.5605	6.30702
	4.41421	2.29946	3.41421	2.05508	1	1.45909	1	1.80925	1	2.72129	1	1.8523	3.82843	2.01759	1	1.40033	1.41421	1.42555	1	1.0655	14.5605	6.27611
	3.73205	2.99725	3.41421	1.59366	29.7812	5.07907	1.73205	1.94863	2	2.61469	4.56048	3.22798	2.82843	2.13121	2	1.95881	1.41421	1.61951	1	1.15635	15.5605	6.36066
	1.41421	2.65599	2.41421	1.67913	6.4641	3.07803	2.41421	1.86207	2.41421	2.96346	1	1.49151	1.41421	2.26229	1	2.29379	1.41421	1.83389	1	1.14986	28.3882	5.84321
	2.73205	1.92815	1.41421	1.80709	1.41421	1.84699	1.41421	1.77081	1.73205	2.62749	4.56048	3.00869	9.70674	6.4311	1	2.24484	2.73205	1.61561	1	1.20364	26.974	6.82836
	1.41421	2.34306	4.4641	1.67571	2	1.5553	1	1.7448	1.41421	2.52469	1	1.58057	14.2173	3.45199	5.41421	2.66879	1.41421	1.81557	1	1.46316	20.5352	5.75608
	2.73205	2.58375	3.4641	1.68449	1	1.27226	1.41421	1.91814	1	2.99247	14.2173	1.48706	1	2.78399	4.14626	2.35523	2.73205	1.70501	1.41421	1.54291	23.1455	6.215
	1.41421	1.84182	1	1.59889	2	1.66945	1.41421	1.80709	1.41421	2.74916	3.14626	1.3274	1.41421	2.9779	2.73205	1.98647	2.82843	1.65979	1	1.0655	24.1455	6.37416
	1.41421	1.83881	1.41421	1.74584	2.41421	1.78046	2.41421	1.86169	2.41421	2.7776	1.41421	1.49419	2.82843	6.85597	4.14626	2.42953	2.41421	1.51798	1	1.42284	15.6814	6.36146
	1	1.60712	2	1.92811	1	2.69801	1.73205	1.95802	1	2.12378	1	1.13708	1	1.84687	3.82843	2.34259	3.82843	1.67821	1	1.21067	16.0956	6.36273
	1	1.98589	1.41421	1.91628	1	1.53777	1	2.12411	2	3.16406	1	1.79788	2	5.99135	2.82843	2.60551	4.82843	1.78877	1	1.40227	16.9993	6.23562
	1	2.33436	1	2.06686	1.41421	1.65289	2.41421	2.0184	2.41421	3.1609	1	1.43422	4.82843	6.08113	2.41421	2.2974	4.73205	1.67128	1	1.49575	28.2419	5.2359
	1.41421	2.80108	1	1.9374	2	2.13291	1	1.75151	2.41421	3.62175	1	1.99851	4.41421	3.92523	1.41421	2.14543	3.73205	1.51684	1.41421	1.36271	14.6814	6.33031
	1	2.4381	2	1.91833	1.73205	3.21752	4.82843	1.51707	1	1.36779	1	2.00882	4.82843	2.08978	3.73205	2.13608	2.73205	1.56322	1	1.32828	28.6062	5.13156
	1.41421	3.27406	1.73205	1.80835	2.73205	3.22156	1	1.78966	2	2.73584	1.73205	2.02545	3.41421	4.28872	3.14626	2.14116	1	1.01207	1	1.22494	29.6062	4.16854
	1.73205	3.14052	2.41421	3.78771	4.41421	1.64427	1	1.57892	1.41421	2.64337	3.82843	2.00532	2.73205	6.5953	2.73205	2.20828	4.14626	1.67746	2	1.01207	29.2884	4.72068
	3.41421	4.9809	1	1.71028	1.41421	2.34008	4.82843	2.39464	1	1.73595	3.82843	2.34259	4.14626	6.30136	1	2.06448	3.14626	1.61054	1.73205	1.92351	11.6104	6.3152
	2.41421	1.32499	1.41421	3.56015	4.41421	2.72095	2.73205	1.82651	1.73205	2.02015	4.82843	2.33252	5.56048	2.06139	3.41421	1.62955	1.41421	1.31696	1.41421	2.47925	11.1962	6.02819
	4.41421	3.02327	1	3.12252	1	2.7268	1.73205	1.70246	1.73205	2.26365	5.82843	2.27547	5.41421	3.0132	3.73205	1.9568	1.73205	1.23218	2.41421	2.6544	10.8783	5.78599
	1.73205	1.34157	1.41421	1.55514	5.14626	3.22461	3.14626	2.55004	1	2.36729	9.56048	2.3295	2.82843	6.39387	1.41421	2.15164	1.41421	1.20364	1.41421	1.7417	17.7067	5.61852
	3	2.95035	1	1.59732	2	2.77586	4.14626	2.43931	1	2.26365	13.5352	1.61697	3.14626	4.58201	1	2.61951	2.41421	2.03968	1.73205	2.72095	18.7067	5.81388
	2	3.19933	1	2.26365	3.41421	3.21435	5.87832	2.48854	1.73205	2.11076	4.82843	2.14159	3	3.42037	1.41421	1.88208	1.41421	1.63443	1.41421	1.4343	11.1463	6.02338
	1	1.88696	1	2.14095	2.41421	2.39106	4.24264	2.04782	1	2.03663	5.14626	2.05831	2	2.8993	1	1.80763	10.7566	1.74084	1.41421	1.65958	16.9747	5.72848
	2.41421	1.54399	1	1.49669	3.82843	3.13261	4.14626	1.91323	1	1.96702	6.14626	1.9403	1	2.86658	1.41421	1.72024	8.02458	2.91282	2.41421	3.15731	17.9747	5.69944
	1.41421	1.43467	1	1.93003	1	2.40276	3.82843	2.79203	1	1.21777	4.41421	2.06746	2.82843	3.84145	1	2.02646	7.29253	2.44296	1.73205	2.53876	17.2925	5.64222
	1	2.02656	2.73205	1.82487	1	1.21811	1.41421	2.33436	1	1.2395	5.14626	2.02656	2.82843	3.30637	1.41421	2.1203	3.14626	1.96751	1	1.90101	18.2925	6.94339
	1.41421	1.2395	2.73205	1.61871	1.41421	2.22252	2.41421	1.6847	1	3.33209	6	1.82523	3.14626	2.00193	1	2.28455	2.41421	2.00642	1	2.43785	18.3889	5.50738
	1.41421	2.06746	3.41421	1.7272	1	2.02656	3.41421	1.86671	5.87832	5.26623	3	2.08822	3.4641	2.27342	1	2.36581	7.29253	3.04365	8.02458	1.1536	19.3889	5.99973
	2.41421	1.66476	1.41421	1.94718	1.41421	1.90894	4.41421	1.83124	4.56048	3.89988	2	1.96663	3.14626	2.84541	1.41421	2.17595	4.73205	2.01659	1	1.61486	24.7313	6.38941
	2	1.35278	1.41421	1.99834	1.41421	1.63937	3.41421	4.37527	3.14626	3.71913	1	2.11287	2.41421	3.048	2.41421	2.13131	1	2.06153	1	1.5567	25.4135	6.17486
	1.73205	1.99834	1.41421	1.40743	4.56048	3.19933	3.73205	4.33524	2.41421	3.46793	2	2.30749	5.87832	6.43815	1.41421	1.96702	6.56048	1.99634	1.41421	1.83352	25.9993	5.78743
	2.73205	1.18979	1	1.76197	4.82843	2.57552	4.14626	3.84528	2.41421	3.14355	2.73205	2.45113	4.87832	6.14494	1.41421	1.8911	6.14626	1.21811	1	1.94437	25.6814	6.11531
	1	2.11988	1.41421	1.24511	4.14626	2.57757	5.41421	1.90555	2.41421	1.20364	1	1.95685	4.4641	5.08182	1.41421	1.69059	5.4641	1.74663	1.41421	1.12454	26.2918	6.84063
	4.4641	1.65286	11.0745	5.3429	4.82843	2.37817	3.41421	4.38117	2	2.60189	2.41421	2.33252	3.73205	3.54074	1.41421	1.75373	1	2.06283	1	1.32499	18.4853	6.32023
	1	1.69328	7.56048	5.44855	2.73205	2.87697	3.41421	4.40379	1	2.53749	1	2.1095	2.73205	3.28977	2.73205	2.08084	1	1.65286	4.24264	1.03249	18.8031	5.78484
	1.73205	1.57868	2	1.68806	1.73205	3.40747	4.41421	3.73398	1.41421	2.7776	1	1.94863	1.73205	3.14574	1.73205	2.21754	14.2925	1.47163	1	1.41884	27.5099	5.73191
	1	2.05913	1.41421	1.78401	1	2.74591	2.41421	3.58146	2.82843	2.81908	1.41421	1.93933	1.41421	2.67918	2.82843	1.84356	1	2.23045	1	1.70429	27.192	5.08943
	1.41421	2.04579	1	1.88211	1.41421	2.76117	4.41421	3.19408	3.41421	2.69559	2.82843	2.16309	6.29253	6.68728	1.41421	1.9059	1.41421	1.7062	4.82843	1.09428	26.8742	4.83374
	1.41421	1.71692	2.73205	2.11966	2	3.32479	4.41421	3.67409	3.82843	2.51453	1	2.1569	5.87832	6.68728	1	2.69136	1.41421	1.86337	5.4641	1.01207	10.6104	6.8836
	2.73205	2.13025	5.82843	2.1841	2.41421	3.77674	1.73205	2.01509	3.82843	2.38066	2	2.13068	5.14626	6.36463	1.41421	2.07773	4.56048	1.46467	5.82843	1.04854	10.1962	6.14985
	1	1.78534	5.82843	2.21085	1	1.19365	4.41421	3.63757	4	2.38196	1.41421	1.8802	1.41421	1.68806	2.41421	1.89299	1.41421	1.29067	4.73205	1.01207	10.2925	5.67295
	2.41421	2.2766	5.41421	2.22328	4.14626	2.37959	3.41421	2.92103	4	2.34586	3	2.19681	7.29253	6.92757	1	2.02545	2.41421	1.39469	3.82843	1.04854	9.87832	5.75781
	2	2.13036	2	1.52099	1	2.59322	1	1.97144	1	3.08844	2.73205	2.04691	6.56048	6.55827	1	1.92676	1	2.21225	1	1.63443	10.1463	6.14709
	3.14626	2.08822	2.73205	2.19681	1.73205	2.76344	1.41421	2.01122	1.41421	2.99038	2.82843	2.20674	7.56048	6.56415	1	1.84296	1.41421	1.58057	1	1.72852	11.8031	5.01529
	1	2.19517	3.41421	1.63937	2.73205	3.31957	1.41421	1.50782	1	2.23045	3.14626	2.27547	1.41421	1.70314	1	1.92102	1.41421	1.65137	1	1.45779	26.1455	6.0781
	1.73205	2.30795	1.41421	2.34017	1	1.61671	2	1.70195	1	2.73029	2.73205	2.15432	8.02458	6.86795	2	1.94708	1	1.59445	1.41421	1.99944	26.1455	6.08113
	2	2.45602	1	2.18652	2.73205	1.76909	1	1.90894	1	2.67009	1.73205	1.92772	3.73205	1.76205	1	2.15207	1.41421	1.72789	2.41421	2.71927	26.4634	6.51835
	2.41421	2.18415	1.41421	2.61562	1.73205	1.66244	2	1.8523	4	3.35817	1.41421	1.9374	5.14626	2.11961	1	1.13708	2.41421	1.3509	2.73205	1.05991	26.8277	5.84321
	2.41421	2.08822	2.41421	2.33715	1.41421	1.65954	1	1.77077	1	3.48179	4.56048	2.13408	7.19615	6.59234	1	1.83289	1.73205	1.61871	4.73205	1.05344	27.1455	6.17918
	2.73205	1.94747	2.41421	2.47772	1.73205	1.66779	1	1.82464	7.14626	2.37029	1.41421	1.8709	1.73205	2.76069	1.73205	1.23218	2.82843	1.31682	6.14626	1.05907	27.0956	6.02338
	3	1.37573	2.41421	2.39464	1.41421	1.29794	2	1.72213	5.41421	2.87324	1	1.83462	3.14626	2.68185	1	2.00352	3.14626	1.53475	1.41421	1.15635	20.5099	5.93121
	1.41421	2.37887	3.41421	2.54104	5.87832	3.57562	1.41421	1.63646	6.14626	2.72691	5.82843	2.12093	2.73205	2.6672	1.41421	1.98726	2.73205	1.73578	4.14626	1.03765	20.5597	6.40823
	1	2.59103	5.56048	1.9767	2	1.53268	1.41421	2.20833	2.73205	2.4415	1.41421	1.77099	8.29253	3.18175	1.73205	1.14986	2.82843	1.36688	6.97469	1.02233	21.5597	6.73873
	3.41421	2.60075	3.14626	2.45015	1	1.39831	1.41421	1.84356	5.14626	2.53936	4.87832	2.06746	5.41421	1.11226	1	1.39495	3.14626	1.67612	6.87832	1.01718	22.0703	5.90276
	3.41421	2.44313	2.73205	2.33077	2.73205	1.71003	1.41421	1.73682	4.14626	2.53074	1.41421	2.08354	4.41421	1.82742	2.41421	1.96702	2.82843	1.36224	9.38891	1.0377	18.7313	6.26645
	1	1.41129	1.73205	2.27388	2.82843	1.79977	3.82843	1.46481	4.14626	2.15661	1.41421	1.97946	12.3424	6.6562	1	2.21887	3.82843	1.75321	8.38891	1.04349	20.1455	6.60813
	2.41421	2.91986	1.41421	2.19605	2.41421	1.72746	2	1.83526	5.56048	3.67189	4.4641	2.22418	18.2672	6.52453	1	1.30073	4.14626	1.72789	7.97469	1.09428	20.6561	6.85903
	3.41421	1.69951	1.73205	2.1955	1	2.01834	1	1.70399	6.56048	3.72747	3.73205	2.36942	16.9494	6.5779	1	1.44516	3.82843	1.64591	7.56048	1.01207	21.5597	6.26614
	1.41421	2.63077	1.41421	2.36158	1	1.8911	3.14626	3.65383	8.65685	2.98344	1.41421	1.96673	15.9494	6.23873	1	1.61302	5.24264	1.75583	7.87832	1.01207	18.9494	5.90187
	2.41421	2.24338	1	2.08811	1.41421	1.55414	4.41421	2.0577	4.87832	3.10023	3	2.19605	14.9494	6.77803	2	1.70399	4.82843	1.71131	7.4641	1.02754	19.2419	6.82564
	1.41421	2.36658	1.41421	2.20208	2	2.03968	3.41421	1.94747	4.4641	2.91986	2.82843	1.92859	13.6315	6.47257	1.73205	1.71028	3.82843	1.5553	9.38891	1.087	20.1455	6.86795
	1	2.35453	1	1.65703	1.41421	3.5523	3.82843	3.21242	4.14626	2.79105	2.41421	2.99426	7.29253	6.8236	2.41421	1.64067	1	1.21067	1	1.98645	20.5597	6.52453
	1	2.1978	2	1.45522	2.73205	3.04365	5.56048	2.70877	3.73205	2.60345	2.73205	3.24096	12.2173	6.75577	2.82843	1.82823	1	1.01207	1	1.01718	17.8031	5.28478
	1	2.42616	3	1.388	3.41421	1.54493	5.65685	2.41128	7.97469	3.52841	3.73205	1.94708	5.87832	6.82836	6.73205	1.84816	13.9747	1.30061	6.82843	1.05333	14.7566	6.5229
	1	2.05335	3.82843	2.13068	1.41421	2.26591	3.82843	3.03157	6.19615	3.1628	1.73205	3.07615	11.2173	6.20416	6.82843	2.03663	1	2.17335	13.9747	1.0328	9.61037	6.24122
	9.29253	4.30414	4.56048	2.17335	3.41421	2.34236	4.14626	2.88386	1.41421	2.9773	2.41421	2.01659	7.24264	6.68728	7.24264	1.74723	10.5605	2.48705	1.41421	1.01718	6.24264	6.72335
	5.73205	6.89004	4.87832	2.18437	3.41421	2.40348	5.97469	2.63077	1.41421	2.91163	1.41421	2.19605	3.4641	6.84063	9.43879	2.81795	10.1463	2.37876	1.41421	1.01207	9.19615	6.08143
	4.73205	5.87862	1.41421	1.93119	1	2.42184	5.56048	2.67465	1	2.34469	1	2.86467	9.80312	4.49924	7.97469	1.8643	7.97469	2.63589	2.41421	1.02754	5.24264	6.14494
	8.56048	4.94016	2.41421	2.11076	4.41421	2.64147	2.41421	1.88968	1	2.4996	1	1.91323	2.41421	5.49567	10.0246	2.51196	1.41421	1.85258	1.41421	1.01207	9.29253	5.81388
	7.14626	3.70203	6.14626	2.15261	3.41421	3.1824	1.41421	1.86262	1.73205	2.37959	1	1.81033	8.38891	4.28576	9.38891	1.99754	3.4641	1.88015	1	1.02233	8.87832	5.70057
	4.73205	2.91841	6.24264	2.08084	2.41421	3.04345	1	1.83417	1.41421	2.23305	1	1.90439	6.97469	4.17706	8.97469	1.65979	2.73205	1.80709	6.73205	1.01207	9.14626	6.24433
	3.73205	2.49997	4.14626	1.5654	1.41421	2.27342	1.73205	1.65467	1.41421	2.57564	1.41421	1.92504	1	2.29625	1	1.18979	1.41421	1.45054	5.73205	1.01718	10.3889	5.83478
	2.73205	2.57667	4.82843	1.95184	1.41421	2.14095	2.73205	1.46026	1.41421	2.8621	2.82843	1.14873	5.97469	4.18362	1.73205	1.68621	7.56048	2.51227	4.73205	1.01718	11.7067	5.73762
	2.41421	1.45944	4.87832	1.60262	1.73205	2.21071	3.73205	1.55851	2.41421	2.90368	2.41421	2.33077	5.24264	4.56615	1	1.7187	5.87832	2.83478	8.14626	1.09347	12.121	5.48711
	1.41421	1.58785	3.41421	1.70144	1.41421	2.10069	4.73205	1.68504	2.41421	2.27547	1	1.87081	4.82843	5.55934	23.7313	2.09322	4.87832	2.22956	1	1.0328	13.121	5.34477
	1.41421	1.48224	3	1.65289	1.41421	1.8682	2.41421	4.46378	2.82843	2.55702	2.82843	2.56272	4.41421	5.81446	21.5352	2.81921	1	1.04891	7.14626	1.07007	29.8776	5.96113
	1.41421	1.47271	2	1.74532	1	2.06993	2.73205	4.26984	3.82843	3.02191	1	1.89908	1	1.75338	21.5352	2.53263	1.41421	2.17021	6.14626	1.02233	28.5597	6.02098
	1.73205	1.26189	1	1.78401	4.14626	2.96583	2.41421	4.23195	1	2.72102	1	1.55514	4	6.39291	3.73205	1.88959	12.8783	2.13025	1.41421	2.17595	29.5597	6.08143
	2.73205	1.21777	4.14626	1.52434	2	2.68185	2.82843	3.7638	1.41421	2.4287	3.14626	2.60254	2.41421	1.95744	2.73205	2.24215	12.5605	1.98726	1.73205	1.86146	27.8776	6.80639
	3	1.33443	1.73205	1.57091	4.4641	3.38986	5.14626	1.91085	4.24264	2.72374	1.41421	1.50968	5.14626	5.90688	1	2.76976	13.6104	1.53207	1	1.74454	27.8776	5.99255
	1.41421	1.46737	1	1.65582	2.73205	2.11171	3.14626	4.14575	2.82843	3.05606	5.41421	1.60342	1	1.89044	1	2.61199	1	1.68022	2.41421	3.42731	28.1954	6.63447
	4.4641	1.17621	1	1.36656	1.41421	1.17033	4.14626	3.25497	3.41421	2.57552	4.14626	2.63077	2.82843	2.0409	2.41421	2.34008	3.14626	1.61126	1	1.50356	28.8776	5.67068
	4.14626	1.19668	1	1.54061	1	1.60541	2	4.06617	3.14626	2.51202	1	1.92811	1.41421	2.02656	8.4641	2.59103	2.73205	1.41024	2.82843	1.01207	21.4634	6.24433
	1.41421	2.6288	2.41421	1.75321	1.41421	3.00408	4.56048	3.74973	1.41421	2.8894	1.73205	1.50356	1.41421	2.19605	1.41421	2.36942	1.73205	1.33743	3.82843	1.04807	21.8776	6.33695
	1	2.6464	1.41421	1.77081	2	1.92772	3.14626	1.91388	2.41421	2.538	3.14626	2.63589	1.73205	2.34376	1.41421	2.38054	1	1.48026	1	1.70144	22.2918	6.14341
	1.41421	1.82654	1	1.14758	2.41421	1.70994	2.82843	1.90097	1.73205	2.41362	1.41421	2.05913	16.9993	1.72711	1.73205	2.74657	1.41421	1.13078	1	2.52375	19.3171	6.53755
	6.19615	1.74532	2.82843	2.89343	2.41421	1.41496	1	3.95773	1.41421	2.41884	1.41421	1.36574	1	2.54651	2.73205	2.85403	1	1.93388	2	3.31033	19.7313	6.27396
	1.41421	2.21887	2.41421	3.00989	2.41421	3.31957	5.56048	3.74712	1	2.09186	1.41421	1.65979	1	2.76552	6.14626	2.01273	1.41421	1.10621	1	1.91094	20.0492	6.34042
	1	1.90439	2	3.45491	2.82843	2.60254	5.14626	3.70987	1	2.64095	1	1.65467	1.73205	4.20408	2.41421	2.28467	1	1.90856	1.41421	3.24662	17.9993	6.11348
	1.73205	1.71853	1.41421	2.76331	1.41421	2.93503	4.82843	3.12644	2	2.58845	2	1.56073	2.73205	5.0048	5.14626	2.18437	1	1.52453	1.41421	1.19668	18.3171	6.26739
	1.41421	1.7363	1	1.10728	5.14626	2.98325	2.41421	1.77134	3	2.93328	12.7067	1.13805	4.41421	3.2408	4.14626	2.45052	1	1.355	2.41421	1.05438	17.2173	5.81446
	1	2.02061	2.41421	2.54619	4.14626	2.89718	2.41421	1.86262	2.41421	2.76207	10.9747	1.48795	4.82843	2.25285	4.41421	2.38147	1	1.45158	1	1.01718	13.3424	6.5229
	1.41421	1.83891	1.41421	1.79053	4.14626	2.64622	2	1.75338	1.41421	2.977	11.9747	1.29684	1.73205	3.37713	3	2.54104	1	1.6762	1	1.23218	7.29253	6.62675
	1.73205	1.84411	1	1.55369	1	2.24039	1.73205	1.8116	2	2.55004	2.73205	1.38641	3.73205	3.42492	2.41421	2.35417	2	1.71131	1	2.01594	8.19615	5.93298
	2.73205	2.05335	2	1.5763	1	2.70757	1.41421	1.79842	1.73205	2.68065	1	1.65368	3.41421	2.08084	1.41421	2.17498	1.41421	1.57091	1	2.09985	5.56048	6.59004
	2.41421	1.95744	2.41421	1.4633	4.82843	2.34259	1	1.07684	2	2.56272	1	1.68705	4.82843	2.26591	1	2.24338	1	1.59453	1.41421	2.15164	7.87832	5.67068
	1	2.11424	2	1.40278	3.4641	2.8552	1.73205	1.82578	2.41421	2.68065	1	2.1955	5.73205	2.82133	1.41421	2.17335	2.41421	1.28496	1	1.04349	2.82843	3.94513
	1.41421	2.01941	1	1.16286	1	2.41723	2.41421	1.83462	2.82843	2.76262	1.41421	2.03684	1.41421	3.56348	2	2.09854	2	1.56486	1	1.25554	8.97469	6.78782
	2.41421	1.68262	3	1.81566	1	1.38955	2.41421	1.78966	3.14626	3.04011	1.41421	1.58057	2.73205	2.1646	3.14626	2.1569	3.41421	1.38095	1.41421	1.37945	10.7067	4.52384
	3.41421	1.69047	2	1.96702	4.14626	2.29602	1.41421	1.9374	2.41421	3.48665	1.41421	2.35453	3.41421	3.64599	3.14626	2.4766	3	1.72927	4.56048	5.43636	29.0239	5.90158
	3.14626	2.05708	1	2.04936	3.41421	3.18954	1	1.35902	2	3.02568	2.73205	1.89908	2.41421	3.45491	5.24264	2.40348	4	1.66078	5.56048	5.74329	29.6062	5.72991
	1.41421	2.1095	2.41421	1.68806	3.41421	1.88959	1	1.48257	1	1.25392	2.41421	2.22252	1.41421	3.43346	3.73205	2.62383	1.41421	1.2395	3.14626	5.1313	28.6062	5.93476
	1	2.22845	1	1.99634	2.41421	1.82469	2.73205	1.93798	1.41421	1.69371	2.41421	2.4381	1	2.76165	2.41421	2.17715	1.41421	1.15635	2.41421	1.02754	27.6062	5.96351
	2.41421	2.22845	1	1.07114	1.41421	1.79788	1.73205	1.74523	2.41421	1.58725	6.14626	2.08811	1.73205	2.11424	2.41421	2.29454	14.2925	1.14344	3.14626	1.52758	26.706	5.87401
	3.73205	1.92782	1.41421	1.80709	3.41421	1.93798	1.41421	1.58246	2.41421	1.88076	8.41421	2.33077	1.41421	3.22738	4.56048	2.67279	12.9747	1.57986	1.41421	1.01207	27.706	5.96202
	4	1.48709	2.41421	1.78859	1.41421	1.78913	4.14626	2.93855	2.41421	1.9682	10.3889	2.26467	1.73205	1.88568	4.14626	2.6939	3.41421	1.11226	1	1.19668	29.0205	5.75666
	8.65685	3.05241	1	1.57091	1	2.03658	4.14626	2.07241	2.41421	2.41386	14.5352	1.4875	1	1.656	2	2.3193	1	1.5198	1.41421	1.53574	28.6062	6.02549
	1.41421	2.43549	2.41421	1.6829	2.41421	1.84301	4.56048	3.0646	2.41421	2.25285	14.121	1.19668	6.24264	5.50718	4.82843	2.00792	8.97469	2.91163	1.41421	1.31355	27.6062	5.69944
	1	2.55004	1.41421	1.79788	1.41421	1.52453	4.14626	2.97998	2.41421	2.16568	4.56048	2.32139	1	1.93856	4.14626	1.95744	6.24264	1.14986	1.73205	1.56486	26.3882	6.11226
	1	2.36587	1.41421	1.57232	2.41421	1.94951	5.56048	2.5531	2.73205	2.65018	5.56048	2.18546	7.24264	6.7929	3.14626	2.03866	9.14626	2.67678	2.41421	1.19824	27.3882	6.72335
	1	2.27388	1	1.41129	11.2925	3.41104	5.14626	2.26907	1	2.36658	6.56048	2.04631	1	1.37573	2.73205	2.3295	8.82843	2.42953	3.82843	1.37959	29.9241	5.90187
	1	2.18514	1	1.5884	18.9528	3.91819	5.56048	2.56809	1	1.29281	6.87832	1.98796	1	1.65954	1.73205	2.58593	7.70674	2.62749	2.41421	1.32912	28.9241	6.02549
	1	2.32255	1	1.69506	1	1.13078	5.87832	2.41434	1	2.30795	4.14626	1.96702	8.02458	6.89417	1	2.23157	6.97469	2.63812	3.73205	4.28083	27.9241	6.18226
	1	1.69985	2.41421	1.75811	1	1.11837	6.29253	2.58014	1	2.43052	3.41421	2.01122	1	1.81976	1.41421	2.14223	1	1.54125	2.73205	3.15387	25.4634	5.9318
	1	2.27547	5.56048	2.08176	3.41421	1.11837	6.29253	2.68533	1.41421	1.37789	5.41421	1.54931	1	1.53162	1	1.8709	6.87832	2.39034	2.41421	2.64464	26.4634	6.08598
	1	2.60254	4.82843	2.15211	3.82843	1.16291	1	2.41471	1.41421	4.927	4.41421	1.66153	7.65685	1.65137	1	1.92859	3.73205	2.90484	2.73205	2.4258	27.4634	6.17918
	2.82843	2.6464	5.41421	1.85258	4.56048	4.55183	5.41421	1.93798	1.41421	2.6581	1.41421	1.47316	1	1.31682	1.41421	2.48068	5.14626	3.93418	2.73205	2.4638	25.1455	6.02188
	1	2.50246	4.41421	2.25827	1	1.33204	2.82843	1.80709	1.41421	2.46307	2.41421	2.08822	4.82843	1.60294	1	2.43779	1.41421	1.26357	3.14626	1.98994	26.1455	6.14249
	1	1.69254	4.56048	1.89964	1	1.43971	2.41421	1.80709	5.41421	6.23562	1	2.19605	15.8995	2.79105	1	1.91388	10.9747	1.26159	2	2.13121	28.9241	6.14249
	1	1.85443	4.41421	2.35034	1.73205	1.64304	2	1.79833	3.14626	6.48919	1	2.22418	1	2.21987	1.41421	2.2181	2.73205	1.55514	1	1.9918	29.9241	6.14249
	22.8776	3.51902	3.82843	1.89299	2.41421	2.07773	1.41421	2.35687	4.14626	6.52453	1.73205	2.26196	1.41421	2.94734	1.41421	1.71413	3.4641	1.53475	7.87832	5.05505	28.5099	5.99076
	9.02458	4.58333	2.41421	1.85258	1	2.26591	3.14626	1.56044	2.82843	3.5501	1.41421	1.98885	1	1.21777	3.14626	1.87679	4.4641	1.14986	1	2.0409	29.5099	6.0509
	10.4388	5.34077	1	1.95502	1.41421	1.67746	6.4641	1.71003	1.41421	3.51324	1.41421	2.25195	7.29253	5.21499	1.41421	1.90097	4.14626	1.36326	1	2.07867	14.2173	6.75577
	10.5605	5.79899	2	1.70513	1	1.88661	1.41421	4.12401	1.41421	3.26039	1	1.92811	6.82843	5.25996	1	1.97847	2.73205	1.7247	1.41421	1.94795	13.5352	5.74134
	6.97469	5.82074	2.73205	1.70756	1	1.9059	1	3.96721	1	2.63812	1.41421	1.94863	3	1.49669	1	2.43003	1.73205	1.23218	2.41421	2.28866	13.121	6.62689
	1	1.56369	3.41421	2.04772	1.41421	1.84182	1.41421	3.75647	1	2.70757	2.41421	1.85176	1	2.14347	2	1.93013	2.73205	1.20364	2	2.26196	22.4634	6.41845
	4.73205	1.17621	3.82843	1.82137	2.73205	3.95931	2.73205	4.20535	1.73205	2.86039	1	2.24215	5.41421	5.21856	1	1.85728	1	1.41496	1.41421	1.10022	22.7812	6.27396
	3.73205	1.32499	1.41421	2.15207	2.41421	2.09072	2.82843	3.35007	1	3.93904	2.41421	1.62016	4.41421	2.49427	1	2.15336	4.14626	1.16291	4.14626	1.0328	23.1954	6.26645
	2.73205	1.42556	2.73205	1.9116	2.41421	1.22494	2.41421	4.20221	1.41421	3.34006	1.41421	1.50667	3.41421	1.94718	1	1.38634	1.73205	1.67612	3.14626	1.20364	20.4135	5.79205
	1.73205	1.56073	2.73205	1.73021	1.41421	2.18742	4.24264	3.0646	2.73205	2.90586	1.73205	2.1095	2.41421	2.26196	1	1.47316	1.41421	1.71131	1.73205	1.11837	20.7313	5.99255
	1.41421	1.58504	1	2.6119	2.41421	2.30795	1.41421	3.99906	2.41421	2.79203	2.41421	2.12093	1.41421	2.10614	1	2.19453	1.41421	1.44546	2.41421	1.47271	21.0492	6.34927
	1	2.16568	2.73205	2.38731	1.41421	2.31977	4.56048	3.73026	2.41421	2.48953	2.82843	2.26229	2	1.57933	1	1.91199	1	1.94146	2.41421	1.5679	19.5851	6.40823
	1.73205	1.60592	3.4641	1.77346	2.73205	2.57603	1	3.60285	2.82843	2.56348	3.14626	2.33356	2.41421	1.70246	1	1.37573	7.56048	3.17511	8.61037	1.09428	19.4135	5.81446
	1.41421	1.51437	2	1.68147	1.73205	2.45443	1	2.0468	3.82843	2.57873	4.14626	2.30933	20.7778	6.84608	1.41421	1.90866	8.14626	3.1294	1	1.48709	15.8031	5.81562
	1.73205	1.48795	2.41421	2.61835	3.73205	2.6672	3.14626	1.85129	1.73205	2.94071	4.56048	2.20674	19.3636	6.5229	1.41421	1.95802	7.41421	2.68478	2.41421	2.50396	16.2173	6.05271
	1	1.96673	3.14626	2.35981	2.73205	2.5257	1	2.24842	4.24264	2.31907	1.41421	1.84301	17.9494	6.17671	1	1.44681	5.97469	2.72863	1	1.97465	16.6315	6.26895
	2.41421	1.22494	4.87832	1.92811	1	1.99634	1	1.59366	1	2.57873	5.97469	2.23947	16.5352	6.32023	1.41421	2.18638	2.41421	1.75324	1	1.46616	17.0458	6.90495
	3.41421	1.25435	2.41421	1.60822	1.41421	2.06777	3	1.92782	2.73205	2.82133	1.73205	1.78001	15.5352	6.32936	1	2.2171	5.87832	2.40348	1	1.38645	15.4853	5.87225
	4.41421	1.14986	3.14626	2.31037	1	2.00882	2.41421	1.80673	1.41421	2.47475	6.29253	2.25128	14.5352	6.42661	1.41421	1.34345	4.4641	4.70155	2.73205	1.04349	8.29253	4.66096
	6.19615	1.41696	4.14626	2.48958	1	1.99694	1.41421	1.6762	2.82843	2.25689	2	1.3933	13.2173	6.26614	1	2.10908	1	1.82578	3	2.22845	5.56048	6.58839
	1.41421	2.57961	3.82843	2.37817	3.82843	4.00704	5.56048	2.91282	3.82843	2.77593	1.73205	1.65478	7.19615	6.89004	1.73205	1.6009	1	1.78046	2.73205	2.45602	5.14626	6.52974
	2	1.91323	5.14626	2.13195	1.41421	3.37124	3.73205	2.11988	1.41421	1.82551	1.41421	1.73682	12.2173	6.14249	1.41421	1.78534	1.41421	1.39632	1.73205	2.13121	8.97469	6.92101
	2.41421	2.0184	4.14626	2.4415	2.41421	3.69926	5.56048	2.76883	3.82843	2.08853	1	1.07684	6.19615	6.79595	1.41421	1.61239	1.73205	1.77258	3.41421	1.30283	8.97469	5.96827
	1.41421	1.82469	2.82843	2.40924	2.41421	3.40204	4.14626	2.06139	1	1.87844	1	2.34236	10.8031	5.93121	3.82843	1.31682	2.73205	1.60582	1	1.05991	8.65685	5.47618
	2.41421	1.80763	3.14626	2.55195	3.4641	3.52405	5.87832	2.616	7.73205	2.27635	1.41421	2.03684	4.4641	6.52193	3.82843	1.69633	3.73205	1.28496	2.41421	3.19296	1.41421	1.43891
	1.73205	1.86541	11.7067	1.2395	2.73205	2.45309	5.56048	2.52658	4.41421	4.95516	1.41421	1.95978	9.80312	4.70315	5.73205	1.79041	2.41421	1.74403	4.56048	2.15175	10.3889	3.70987
	1	2.11961	2.82843	2.30853	4.56048	3.48179	5.82843	2.48854	3.41421	5.20896	1.73205	2.2506	3.41421	6.82836	5.82843	1.98726	2	1.60294	3.4641	3.37562	8.61037	5.84554
	2	1.85443	2.41421	2.74958	2	1.93798	4.87832	2.36658	2.41421	5.07865	1.73205	3.06758	8.38891	4.32768	6.56048	2.01941	3	1.27955	4.14626	4.13568	24.974	6.08113
	2.41421	1.67378	1.41421	1.80835	2.41421	1.61247	1.41421	2.52759	1	3.62713	2.41421	1.88865	6.97469	4.12628	8.61037	2.25083	4.4641	1.01718	1	2.77334	28.5597	6.11165
	3.82843	2.00672	3.73205	1.79977	2	1.36615	3.82843	1.63528	6.73205	2.97949	2.73205	1.95744	5.56048	4.13996	7.97469	2.0988	6.87832	1.08841	1.41421	2.23157	29.5597	6.11226
	4.4641	1.94718	1	2.01759	2.41421	1.27706	3.41421	1.7363	5.73205	4.67668	3.14626	2.82006	1.41421	2.64068	2.41421	1.64329	10.4641	2.36824	1.41421	1.99838	12.1708	5.99076
	1.41421	2.45309	4.82843	2.11002	2	1.57892	3	1.75426	4.73205	3.52911	3.14626	3.03739	4.24264	4.79806	9.29253	2.06777	6.41421	3.42069	1.41421	2.08084	24.8277	6.08234
	2.41421	2.2171	5.14626	2.1955	1	1.7272	5.56048	1.82487	5.4641	3.0175	2.73205	2.36729	8.56048	1.77923	2.41421	1.75496	2	2.05708	1	2.19901	25.8277	5.96559
	2	3.386	5.4641	2.35981	3.14626	3.14653	6.56048	1.70161	3.14626	3.0878	2.41421	2.01659	3.82843	5.02186	2.41421	1.47231	3	2.26184	2.82843	2.78591	12.8031	5.90276
	1.41421	2.2732	2.41421	1.78285	2.82843	3.35616	6.65685	1.78877	2.73205	3.19455	4.14626	1.94718	3.41421	5.84408	2.73205	1.65117	4	2.37876	1.41421	3.33859	1.41421	1.45324
	2.41421	3.25854	2.41421	2.04395	4.82843	3.51061	1	2.84951	2.41421	3.22662	2.41421	2.5006	3	5.99135	1.41421	1.7272	5	2.6288	1.41421	2.83188	12.121	5.81736
	1.41421	2.69666	3.41421	2.06139	4.87832	3.16185	1	1.90942	2.73205	3.09275	3.4641	2.26196	2.41421	5.39454	2	1.2695	1	1.18979	4.56048	3.3016	29.9022	6.20385
	1	2.40825	5.14626	2.07773	4.56048	2.94771	1	2.16697	3.73205	3.46552	3.82843	2.03663	1	1.8709	1	1.46324	1	1.04349	5.14626	3.08536	2.82843	1.64427
	1	2.57193	2.41421	1.67913	3.41421	3.11401	1.73205	1.88546	6.87832	3.69097	2.82843	2.17368	5.14626	6.44778	1	1.82654	4.56048	1.65286	4.82843	4.79333	2	1.63646
	1	2.28729	5.87832	1.96751	3.82843	2.9779	1.41421	1.91199	9.65685	3.47623	2.41421	2.33066	4.14626	6.20509	2.41421	1.70246	1.41421	1.63797	5.14626	4.55978	1	1.70724
	1.41421	3.16433	5.97469	1.79038	3.82843	2.77871	1	1.88301	4.4641	2.93855	1	1.51684	3.41421	3.90715	1.41421	1.83389	4.56048	2.2329	5.56048	4.43508	1	2.15336
	1.41421	2.50071	4.82843	1.52438	4.41421	3.56704	1	1.8682	1.41421	2.95041	1	1.24689	5.56048	6.36463	2.82843	1.94795	3.41421	3.77392	5.97469	3.55772	12.121	5.88456
	1	2.16034	4.14626	1.25554	2.41421	2.88386	1	1.88076	8.29253	3.56348	1.41421	1.31682	1	1.85452	20.5352	2.82006	1.41421	1.70195	7.97469	2.65323	22.4634	6.08386
	1	2.35288	1.41421	1.97016	2.82843	3.04345	5.19615	2.92443	1.41421	2.4381	1	1.71208	3.82843	1.95495	20.5352	2.82566	4.4641	2.79328	6.24264	4.5973	22.7812	6.44265
	1	1.2695	1	1.81784	1.41421	2.53749	4.87832	2.8621	1.41421	2.4873	1.41421	2.15164	2.82843	2.05831	4.14626	2.1978	4.14626	3.33412	7.29253	3.75006	23.7812	6.23873
	25.1954	3.72914	3.82843	1.5717	5.4641	3.52911	2	2.18437	1	2.62762	1.41421	1.81304	1	2.41362	2.73205	2.54433	1	1.09428	7.70674	2.74577	26.4381	6.49113
	24.8776	3.49299	3.14626	1.24263	5.14626	3.46344	2.41421	2.05708	1.41421	2.73461	1.41421	2.26184	2.41421	2.30795	2.41421	2.7541	1	1.94863	9.12096	3.41512	19.3171	6.64271
	24.4634	3.56348	1	1.21067	4.82843	3.05469	4.87832	2.82133	2.73205	2.49997	1	1.36839	7.56048	5.99973	1.73205	2.68172	2.41421	1.92772	9.70674	2.85306	20.3171	6.30401
	23.1455	3.52797	6.19615	1.61495	1	2.3381	2.73205	2.28467	2.82843	3.39087	4.73205	1.74663	16.5352	1.68554	1.41421	2.46307	4.41421	2.0409	11.121	3.26878	21.3171	5.93476
	21.7812	3.98852	2.82843	1.57091	1	2.86067	4.4641	2.79328	3.82843	3.35616	2.41421	2.21721	3.4641	5.15706	1.73205	2.21085	2	1.64754	9.02458	3.96069	21.7313	5.96113
	22.7812	3.23568	2.82843	1.77099	3.82843	2.12411	3.14626	2.0301	2.41421	2.55106	1.41421	1.57611	2.41421	1.95705	2.82843	1.89964	2.41421	1.43406	10.4388	4.01343	16.6814	6.08386
	9.34242	4.58333	1.41421	1.66879	1	2.29528	4.56048	2.60345	5.24264	3.17685	3.41421	2.23936	2.73205	2.78994	5.73205	2.02646	3.41421	1.29091	10.853	3.72803	17.0956	6.96964
	21.1455	3.48404	1.73205	1.2924	2.82843	1.92811	4.82843	2.32046	1.73205	2.6544	1.41421	1.54015	2	3.11525	2.73205	2.36061	1.41421	1.34009	11.853	4.13955	14.0711	3.58414
	9.43879	5.09419	2.73205	1.48247	3.14626	2.12062	4.41421	2.14308	2.82843	2.83196	3.82843	1.78108	1	2.51729	2.41421	2.33112	1	1.38347	12.2672	3.62374	14.3889	5.69944
	10.7566	5.75666	3.14626	1.97768	3.82843	3.11774	3	1.72213	3.82843	2.8461	2.41421	2.28137	3.41421	2.21085	4.73205	2.13364	1	1.02754	12.853	3.45434	14.8031	5.72991
	11.5605	6.27611	2	1.19668	1	1.35848	4.73205	1.77187	4.14626	2.84667	1.41421	2.06777	4.41421	2.3381	3.41421	2.18415	3.82843	1.94146	13.6814	3.6122	15.2173	5.60175
	11.2426	5.60563	2.73205	1.66153	3.4641	3.0134	4.87832	1.66352	4.4641	2.9773	1.73205	1.45098	4.87832	2.52331	3.41421	2.36358	2	3.65647	13.6104	3.85986	15.6315	5.31382
	11.9747	3.88099	1.73205	1.64378	3.41421	2.19397	1.41421	1.96751	1.41421	2.56348	1.73205	1.53968	2	1.87174	4.41421	2.9362	2.41421	3.78351	20.8031	1.0655	11.1962	6.27396
	1	2.05831	3.82843	2.96568	2.41421	2.12919	1	2.20828	1.41421	2.60137	1.41421	1.7211	4.82843	3.10439	2.41421	2.60605	2.41421	1.52758	10.3424	4.55251	8.87832	4.66344
	2	1.57405	3.41421	3.10704	1.41421	1.96389	1.41421	2.05703	2.41421	2.70797	2.73205	1.61054	3.82843	3.37829	2	2.41362	3.14626	2.73395	11.7566	4.39526	6.56048	4.73736
	5.14626	1.34548	3	3.10301	2.73205	2.92423	1.41421	1.54302	3.41421	2.77677	1.41421	1.56073	2.82843	3.52911	2.41421	2.34236	2.73205	3.3228	12.7566	4.36722	5.56048	6.48984
	4.14626	1.35479	1	1.17621	3.14626	2.03684	4.4641	1.01207	4.14626	2.68105	2.41421	1.43584	2.41421	3.65373	2.41421	2.37781	1	1.21027	13.1708	4.43508	4.56048	6.70531
	3.14626	1.51437	2.41421	1.85554	2.41421	1.89964	10.8783	1.04891	3.4641	2.86039	1.73205	1.57892	1.73205	3.037	1.41421	2.60605	1	1.24689	13.5851	4.57018	6.87832	1.02739
	2.73205	1.54931	1.41421	1.70756	2	2.00642	7.61037	1.05865	1.73205	2.76344	11.3424	1.23775	1	3.17812	1	2.46233	3.82843	1.55949	14.9993	3.27595	8.97469	6.53755
	1.41421	1.05991	1.73205	2.21759	2.41421	2.03724	2.41421	1.76909	1.73205	2.48705	3.73205	1.42261	1	2.28558	1	2.04772	1	1.48743	15.0246	3.50275	7.97469	6.2774
	1	1.50938	1.73205	1.59193	2.41421	1.83417	1	1.86671	1.41421	2.60254	10.2925	1.52734	1	2.04058	2.73205	2.46479	1	2.29671	1.41421	2.87324	7.56048	5.67068
	2	1.16101	1	1.30073	2.82843	1.92782	1.41421	1.73682	1.73205	2.69478	10.6104	1.48943	2.41421	5.05926	4.87832	2.79424	3.41421	2.43052	14.9029	4.94942	7.56048	4.78688
	3	1.20364	1	2.13587	1.41421	2.2182	1.41421	1.78054	3.14626	2.48705	3	1.58111	1	2.47118	3.14626	2.76883	1	2.32725	15.3171	4.45228	7.24264	4.7393
	4.41421	1.24689	1	1.16291	3.14626	1.97847	4.14626	3.79695	2.73205	2.70743	2	1.86207	1.41421	1.90578	1.41421	2.37438	1	1.21777	16.0246	3.78532	15.0246	6.02188
	5.41421	1.17621	3	1.85258	2.41421	2.39822	4.4641	3.65519	2.73205	2.84738	1	1.94951	1.41421	2.35424	4.56048	2.68707	1	2.57667	15.121	3.78007	11.6104	5.87283
	1.41421	1.48795	2.41421	1.99834	3.14626	2.24215	3.4641	3.03414	2.41421	2.84738	1	2.03785	1.41421	2.11582	1	2.36694	1	1.93798	16.853	4.26111	10.4388	6.73209
	1.41421	1.60792	1.41421	2.11076	2.73205	2.17422	3.14626	4.04243	2.73205	2.56826	1	1.75373	1	2.57564	3.41421	2.26467	1	1.18979	17.9494	4.34168	12.5352	5.84408
	1.41421	2.81713	1	2.25285	27.8277	5.13156	1.41421	1.99933	1.41421	2.64226	26.706	2.06993	1	1.65067	2.41421	2.09922	2.41421	2.06828	17.6315	4.62247	12.121	5.90423
	1	1.87837	2	1.85221	20.6848	3.95753	1	1.91628	1	2.72102	1	1.41362	4.82843	6.21159	4.14626	1.77081	1	1.93309	15.0246	3.89988	24.1455	6.20416
	1.41421	2.07773	1.73205	2.22108	2.41421	1.16953	3.4641	2.95041	1.41421	2.72102	1	1.98885	1	1.82469	1	2.29671	1.41421	1.42041	18.46	1.2395	11.3889	6.05271
	1	2.1203	1	1.8802	2.82843	1.16291	3.14626	3.47381	2.41421	2.62762	1.73205	2.07396	6.24264	6.45806	1.41421	2.92109	4.82843	1.25516	1.41421	2.23936	1.73205	1.86262
	1.41421	2.01699	2.73205	1.95685	3.82843	1.15635	1	2.19681	2.73205	2.616	2	2.12178	1.41421	1.73574	1.41421	1.86169	1.41421	1.53162	1.73205	2.538	1.41421	1.71302
	2.82843	2.10174	2.41421	1.94805	1	1.19668	1.41421	2.12093	1.73205	2.88171	1.73205	1.55644	7.24264	6.72303	1	1.95685	4.82843	1.39539	6.56048	1.13078	1	1.57076
	1	1.95058	1.41421	1.21067	1	1.48247	3.73205	2.84214	3.73205	2.93328	25.8776	2.03785	1.73205	1.79977	1.41421	1.82523	1.73205	1.36864	9.56048	2.03334	1.41421	1.29281
	1	1.89601	1.41421	1.8802	1.41421	2.13036	2.73205	2.45296	3.41421	2.8894	2.73205	2.1646	1.41421	1.4904	1.41421	1.99654	1	1.04891	1.41421	1.36326	11.121	5.47563
	4.56048	1.87417	1	1.64378	1	1.67028	1.73205	2.27388	2.41421	2.3076	3.14626	1.98647	1.41421	2.02202	1.73205	1.90192	2.41421	1.3189	2.41421	1.07684	14.6814	5.87225
	3.14626	2.23045	1	1.19668	1.41421	1.84484	1	1.69303	1	2.35511	3.41421	1.87118	1	1.36146	1.41421	1.92782	2.73205	1.61007	1	1.11226	26.3417	6.4571
	4.73205	1.65979	10.0246	5.90864	1.73205	2.00532	3.14626	2.7368	3.73205	2.72102	3	1.70968	1.41421	1.87602	1.41421	1.95744	1.41421	1.0328	1	1.90856	2.73205	1.75426
	3.73205	1.7448	5.56048	4.08526	1.41421	1.34702	2.73205	1.98885	2.73205	2.69397	24.8776	2.16309	1.73205	1.32418	1	1.16953	1	1.64037	1.41421	1.93119	11.121	5.81388
	2.73205	1.70161	1	1.42145	1	2.02061	3.82843	2.34376	2.73205	2.72129	3.73205	2.25532	1	2.11243	1.41421	1.7417	1	2.16266	1.41421	1.15635	11.4388	6.40057
	1.73205	1.59835	1	1.50579	1.41421	2.02686	3.41421	2.03968	3	2.76221	4.73205	2.36358	1.41421	1.85728	1	1.76915	1.41421	2.27107	1	1.67695	21.4135	6.21902
	2.73205	3.17227	1.41421	1.33747	2	2.2063	1	1.97645	3.41421	2.80381	8.14626	2.26907	3.4641	1.97946	1	1.90021	1	1.28242	1.41421	1.18297	22.4135	5.96351
	1.41421	2.97879	2.73205	1.73682	1.73205	2.55806	1.73205	1.82001	3.73205	2.94741	8.4641	2.28558	7.87832	6.68661	1	1.20364	1	1.57405	1.41421	1.21326	23.4135	6.17671
	2.41421	2.808	3.73205	1.78877	2.73205	2.52772	1	1.34006	2.73205	2.76207	8.87832	2.34259	1.41421	1.89785	1	1.84484	1	1.32391	1.41421	1.13708	23.7812	6.2088
	1.41421	2.53718	3.41421	2.21386	3.14626	2.55106	2.73205	1.78285	1	1.57091	7.87832	2.4287	4.4641	1.60694	1	1.97847	1.41421	1.11226	1	1.02754	2.73205	1.61118
	1	2.60462	3	2.29596	2.73205	2.41362	1.41421	1.54125	5.82843	2.8461	5.14626	2.26196	6.87832	6.79053	1.41421	2.82229	1.73205	1.88132	1	1.70399	1.73205	1.68924
	1.41421	2.34236	3.73205	2.29596	18.2672	3.12979	3.41421	1.88208	5.14626	2.78994	4.82843	2.26229	5.14626	1.33984	1	2.05508	1	2.08978	2	1.85304	1.41421	1.60096
	1	2.23981	4.14626	2.49599	5.56048	4.39658	3.73205	1.86262	3.41421	2.70757	5.24264	2.14223	4.41421	2.77621	2	1.71692	1	1.98736	2.41421	1.63643	1.73205	1.91929
	2	2.17595	3.14626	1.45315	4.14626	3.51324	3.82843	1.79977	1.41421	2.41362	6.24264	1.99754	2.73205	2.48152	1	1.5567	1.41421	2.18546	1.41421	1.74523	1.41421	2.16849
	1.73205	2.6672	1	1.64256	2.82843	3.80725	4.14626	1.76628	1	3.06758	2.82843	1.91323	5.14626	6.72035	2.41421	1.69506	1	1.392	3.41421	1.04349	1.73205	2.538
	1.41421	2.41434	2.41421	1.69047	1.41421	2.98568	1.41421	2.18742	1.41421	2.86039	2.82843	1.7448	4.14626	2.89536	3.41421	1.64501	1	1.18979	1	2.1095	2.73205	2.68175
	1.41421	2.41603	1.41421	1.80839	2.82843	3.87944	1	2.03473	1.73205	1.16291	2.41421	1.57076	3.14626	2.5291	3.14626	1.37573	4.14626	1.28898	1	1.88208	19.9993	6.73209
	1	2.43785	1.73205	1.86262	3.14626	3.51482	1	2.40924	2.73205	2.26229	2.73205	1.66352	2.73205	2.34008	3.14626	1.82851	1	1.01718	1.41421	1.50094	3.41421	1.54861
	1	2.50259	1.41421	2.36158	4.14626	4.18737	1	2.494	3	2.69801	3.14626	1.88208	3.14626	2.68707	4.73205	1.80192	1	1.22494	4.56048	1.01207	2.41421	1.73595
	1	2.37887	3.14626	1.89927	4.56048	3.06849	1	2.58962	2.82843	1.96663	3.82843	1.12454	8.87832	1.53391	4.56048	1.7417	7.87832	2.05181	1	1.73751	15.6814	6.11165
	1	1.46533	1	1.76109	3.41421	3.09044	5.4641	1.26537	1.41421	1.02754	4.14626	1.37942	3.41421	2.19615	5.14626	2.09922	1.41421	2.21248	1.73205	1.70144	16.0956	6.89211
	24.4634	3.44099	1.41421	2.34586	3.73205	3.08305	1.41421	1.29329	1.41421	2.3076	4.4641	1.75688	3.73205	1.81467	4.82843	2.12559	1	1.61368	3.14626	1.95685	3.14626	5.75608
	19.4135	4.13688	2.73205	2.39034	4.14626	3.00689	1	1.76477	1.73205	2.84837	3.82843	1.91929	4.14626	1.71853	6.87832	2.1955	7.87832	1.9374	1	1.88301	2.82843	5.94404
	20.367	3.69687	3.73205	2.6171	4.56048	3.33474	2.41421	4.61606	1.73205	1.21777	2.82843	1.72849	21.0956	6.96339	6.56048	2.06993	1	1.21902	3.73205	1.02754	3.14626	4.57456
	11.1708	6.32023	2.73205	2.37438	1.73205	2.46307	2.73205	3.60465	2.41421	2.9773	2.41421	1.34783	14.4887	6.7284	1.41421	1.86169	1	2.06781	2.73205	1.14986	14.6315	4.73645
	20.7313	4.0382	1.73205	2.19506	2.41421	3.19296	1.73205	3.52797	1	1.54756	2	1.36615	19.3636	6.39291	1	1.89964	1	1.04891	1.73205	1.92504	6.87832	6.88987
	12.9747	3.85008	4.14626	2.24338	2.73205	3.22791	1.41421	3.10508	1.41421	1.49669	2.41421	1.54015	19.6814	6.62675	1.41421	1.60246	1	1.19668	5.41421	1.42961	5.87832	6.76049
	1	2.27955	2.41421	2.66991	3.14626	3.05606	2	1.88076	1.41421	2.38351	2.82843	1.83609	17.9494	6.42533	2.73205	1.86262	1	1.15841	1	1.4325	4.87832	6.47741
	3.41421	1.30874	1.41421	2.43003	5.97469	4.80923	1	1.78046	2.73205	2.52088	2.41421	1.99754	16.9494	6.29948	1.41421	1.16291	1	1.71071	3.14626	1.13986	4.56048	5.97541
	1	1.01207	1	2.21721	1	1.77974	1	2.15551	1	1.85129	1	2.30244	14.121	6.45677	1	1.71071	1	2.12182	1	1.36779	4.14626	5.83013
	1	1.85258	1.41421	2.09922	1.41421	1.49512	1.73205	3.1514	1	1.95802	1.41421	2.27547	8.9282	6.97381	2.73205	1.76276	2.82843	1.05438	1.41421	1.59524	3.82843	5.99076
	1.41421	1.54399	2.41421	2.16266	1	1.25855	1.41421	3.24468	1.41421	3.09837	1.41421	1.99754	13.121	6.55434	1.41421	1.89908	3.82843	1.10621	2.82843	1.46554	3.82843	5.81562
	2.73205	1.2048	2.82843	2.18742	1.41421	1.51745	1.41421	1.95744	1.41421	3.2947	1.73205	1.89195	7.61037	6.5229	2.41421	1.88208	1	1.78401	1.41421	1.04891	3.82843	6.42853
	3.73205	1.21067	2.41421	2.61562	2	1.64067	2	2.89471	1.41421	2.41506	2.73205	1.93119	11.8031	6.23686	3.14626	2.15851	1.41421	2.27456	9.43879	1.13078	4.14626	6.72035
	1	1.26189	10.0246	1.45011	1	1.56253	1.41421	2.65599	4.41421	5.05994	1	2.04579	6.19615	6.5216	19.5352	2.4638	1.41421	1.18297	1	1.31075	11.2925	5.67068
	1	1.52768	1.41421	2.20938	1.41421	2.50396	1	1.88968	1.73205	3.58771	1.41421	1.36706	10.8031	6.08386	19.121	2.70959	2.41421	1.37573	1	1.22494	10.9747	5.90187
	1.41421	2.93401	1.41421	2.29946	3.41421	3.76658	2.41421	2.50147	2.73205	3.70876	1	1.89044	2.41421	5.06262	4.14626	2.64147	1.41421	1.30874	1	2.15421	11.2925	5.96202
	2	2.35829	1.41421	2.46257	5.24264	3.50031	2	1.88039	3.73205	3.61886	2.82843	1.64427	2.82843	4.83494	5.14626	2.58922	1	1.21777	1.41421	1.94611	11.6104	6.02188
	2.73205	2.2329	1.73205	2.15261	1.73205	2.83987	2.41421	2.07981	1.41421	3.19742	1	2.11966	5.4641	6.83177	3.14626	2.72691	2.41421	1.01207	1	1.10022	11.2925	6.20509
	3.14626	2.07794	3.14626	2.12559	1.41421	1.82469	1	1.30874	1	2.69666	1.41421	1.9525	9.80312	5.87283	2.73205	2.67119	1	2.04104	1.73205	1.01207	10.2925	6.36463
	3.14626	1.84411	3.41421	2.11287	5.73205	2.82287	1.41421	1.87538	1	2.50246	2.82843	2.04721	8.38891	5.43293	1.73205	2.75822	1	2.10857	1.41421	1.12454	9.29253	6.52974
	2.41421	2.13121	3.73205	2.15207	1.41421	2.65018	1	1.92926	1.41421	2.8621	3.73205	2.23947	3.82843	6.36146	1.41421	3.15731	1	1.99838	1	1.54291	8.29253	6.72303
	4.56048	1.42831	4.14626	2.10908	3.14626	3.11385	1	1.71956	1.41421	2.62749	5.14626	2.21721	6.97469	5.24112	2.82843	2.42037	1.41421	2.05181	1	1.36	7.29253	6.65853
	3.41421	1.60582	1	1.95495	5.41421	2.80666	1.41421	1.93309	3.14626	3.70876	2	2.51277	4.4641	5.67068	1.73205	2.40156	1	2.26591	1.73205	1.43784	6.29253	6.75779
	2.41421	1.67245	5.4641	1.92772	2.41421	2.51904	1.41421	1.9676	2.41421	2.8461	1	1.99654	4.14626	6.92999	2.41421	2.4381	1	2.39034	3.14626	1.34916	5.56048	6.63865
	1.41421	1.62205	5.14626	1.73578	1	1.52565	1.73205	1.92102	2.41421	3.44718	2.41421	2.51353	4.56048	6.20664	1.41421	2.26196	2.41421	2.04579	1.41421	1.68449	6.29253	1.77974
	2.73205	2.8894	1.73205	1.93552	1	2.57873	2	1.85369	2.82843	3.40696	2.41421	2.808	2.82843	5.18796	3	2.41603	1	1.29281	1	1.67102	4.14626	1.51752
	1.73205	2.87697	4.24264	1.46481	1	2.83224	2.41421	1.94951	1.73205	2.8328	1.41421	2.62867	2.41421	1.93798	3.14626	3.12236	1	1.35848	2	1.40743	11.4388	6.11775
	1	2.27796	3.82843	1.29959	1	2.35511	2.73205	1.89927	1.41421	2.80548	3.14626	2.11002	5.56048	4.9362	2.41421	2.89752	1	2.19186	1	1.02754	4.82843	1.95685
	1.41421	2.91811	3.14626	1.63475	2	2.17498	1	2.59727	1.41421	2.56655	3.82843	2.51353	2.41421	1.96663	1.41421	2.46479	1	2.39464	1	1.62436	9.4641	4.8397
	1	2.4258	3.14626	1.18979	1.41421	1.8682	1.41421	3.3054	2.41421	2.64147	2.41421	2.3076	4.14626	4.90802	1	2.4638	1.41421	1.8597	1	2.19515	8.4641	5.99076
	1.41421	2.34376	2	1.87417	1.41421	1.90894	1.41421	2.71284	2.41421	2.68105	1.73205	2.06993	1	2.63077	2	2.46749	1	1.84929	1.41421	1.6943	6.14626	6.75779
	1	2.52658	2.41421	1.88414	1.73205	1.96673	1.41421	2.57571	3.14626	2.93328	3.41421	2.04721	2.82843	5.09445	4.14626	3.17205	1	1.82578	1	1.32499	10.0246	4.8222
	1.41421	1.58111	1.73205	1.34998	2.73205	1.97645	3.73205	1.34541	2	2.84667	3.73205	2.14159	2.41421	5.62104	3.41421	2.67119	1.41421	1.0328	1	1.96751	29.0703	6.96631
	1	1.65725	1.41421	1.40726	3.14626	2.14159	1	1.16291	2.41421	2.96273	4.14626	2.25195	2	5.78743	1	2.41386	1	2.13036	1.41421	2.23157	7.56048	5.81388
	1	2.19681	2.82843	1.71208	1	1.98224	4.4641	1.2395	2.41421	2.76221	3.82843	2.2506	1.73205	4.62811	5.14626	3.07421	1	2.29946	1	1.9403	6.56048	5.44855
	1.41421	1.27719	1.41421	1.54199	1.73205	1.96702	1	2.79501	1.41421	2.49947	3.41421	2.23947	2.41421	4.71059	4.82843	2.78175	1	2.44944	1.73205	1.12454	6.56048	5.05656
	1	2.03884	2.41421	1.64427	1.41421	2.08822	1	1.70246	2.73205	1.30073	1.73205	1.43634	3.14626	5.93821	29.4381	1.91833	1	2.33436	2.41421	1.11837	6.24264	5.18929
	1	1.93244	1.41421	1.65863	1.73205	2.39201	1	1.91094	9.14626	3.32977	1.41421	1.50649	1.41421	1.80192	2.82843	2.15261	1	2.14693	1	1.01718	5.82843	4.71059
	1	2.04395	1.73205	1.60409	2.73205	2.54273	1.41421	1.71956	3.82843	4.86506	1	1.60246	1.41421	1.88997	3.73205	1.54015	1	2.28819	1	1.04349	6.14626	3.28134
	1	1.66028	1.41421	1.67695	2.73205	2.63077	1	1.66879	2.82843	4.52163	1.73205	1.43655	4.14626	6.53943	2.73205	2.12093	1	1.8127	2	1.21067	18.121	5.99076
	1	1.52768	2.41421	1.5889	3.14626	2.11966	1	1.62866	2.41421	3.17244	1.41421	1.45735	1	1.9682	7.24264	1.60966	1	2.02737	1	1.18979	5.41421	5.90629
	27.5597	2.9716	2	1.55363	2.41421	2.02808	1	2.07773	5.41421	3.51044	1.41421	1.64304	2.41421	1.92782	1	2.07396	1.41421	2.3193	1.41421	1.51866	15.7067	5.90187
	27.5597	3.26856	1.73205	1.1461	1.73205	2.29231	2	1.73021	4.41421	4.36081	1.73205	1.39344	5.14626	4.2354	1.41421	2.41506	1	2.30634	2.41421	1.64037	14.7067	5.96113
	25.1455	3.46344	4.14626	2.38717	1.73205	2.12093	1	3.08215	2.73205	2.96346	2.82843	1.16953	1	2.00672	1.41421	2.23157	1	2.12284	1	1.44076	11.0246	6.47741
	17.9993	4.28466	1.73205	1.09428	2.41421	1.99634	1.41421	1.80673	1.73205	3.02206	2.41421	1.17621	4.82843	1.93119	2.41421	2.14308	1	2.032	1.41421	1.7341	11.5352	6.70108
	22.7313	3.69042	3.82843	3.21736	1	1.86235	1	1.88414	7.19615	3.70876	1.41421	1.57931	4.24264	1.90306	1	1.49712	1	1.74723	1	1.75811	10.8031	6.20664
	13.9747	3.98335	2.82843	3.26878	1	2.02597	1	1.35848	1	2.42447	1.41421	1.21777	3.82843	2.09859	2.41421	2.15336	1	1.8973	1	1.80327	23.6315	6.08386
	8.02458	2.49077	2.41421	3.58199	2	2.01639	1	3.30513	8.61037	3.63648	1	1.21067	2.82843	2.32255	2.73205	1.72711	1	1.74523	1.73205	1.94751	1	2.45443
	1	1.29329	2.41421	3.11385	1	2.2329	1	1.70161	9.61037	3.69189	3.82843	1.42966	4.87832	3.80855	1	1.25435	2.82843	1.43716	2.41421	1.74759	10.3889	5.61656
	1	1.49512	1	1.15911	2.73205	1.9765	1.41421	2.79119	1	1.2695	1	2.08822	3.82843	1.63496	1.73205	2.08822	1	1.62019	1	1.08841	2.41421	1.96751
	5.14626	1.23218	1.41421	2.67918	1.41421	2.27388	1	1.81557	1	2.51227	3.73205	1.48088	3.73205	1.48743	1	2.03684	1.41421	2.3317	1.41421	1.57782	1	1.2518
	1.41421	1.8911	1	1.65725	3.14626	2.04721	1.41421	2.24047	1.41421	2.09598	2.41421	2.15164	2.73205	1.70745	1	1.16953	26.3636	1.0328	1	1.56369	3.41421	5.54607
	3.41421	2.04865	1.41421	1.47785	2.41421	2.2506	1	1.40089	1.73205	2.68052	2	2.15506	1.73205	2.68533	2.41421	1.54522	13.6569	1.38697	1	2.45953	9.70674	4.36099
	1	1.94951	1.41421	1.02754	3.73205	1.98796	1.73205	1.86541	1.41421	2.51227	1	1.53984	1	3.56348	2	1.82001	12.3889	1.56299	1	2.08354	13.2672	5.78512
	3.14626	1.51013	2.82843	1.91833	1.73205	2.03684	1	1.64332	1.41421	2.4287	1	2.29092	2.73205	2.38419	1	2.5531	1	1.21067	1.41421	2.21721	3.41421	1.59453
	2	2.36729	2.41421	2.02656	2.73205	2.18546	2.82843	2.95313	2.41421	2.65018	2	1.53199	3.14626	2.29092	3.41421	1.33735	25.5352	1.18979	1.41421	2.36658	14.5851	5.72762
	2.41421	2.09859	2.41421	1.87314	2.41421	2.17498	2.41421	2.60969	2	3.00869	2.73205	1.54745	4.14626	2.20402	1.41421	1.71471	25.5352	1.05991	1	1.6437	15.5851	6.0509
	2.41421	2.24484	2.41421	1.98647	21.099	4.07814	1.41421	2.56023	2.73205	3.54008	2.82843	1.54745	4.41421	2.28094	1	1.9568	25.9494	1.05991	1	1.67139	21.7313	6.56808
	2	2.18437	1.41421	1.90866	2.41421	1.15635	1	2.41206	3.14626	3.86574	1	1.67821	4.24264	2.56826	1	1.57931	26.6814	1.09428	1	2.20106	22.7313	6.2088
	1	2.25054	3.14626	1.93759	2.82843	1.19668	4.14626	1.22494	2	2.36942	3.14626	1.53968	3.82843	3.19933	1	2.04233	27.6814	1.08841	1.41421	2.0409	23.7313	6.34042
	1	1.6829	1	1.84301	2.73205	1.14986	1	1.84816	2.41421	2.538	2.41421	1.56299	3.14626	3.44254	1.73205	2.0409	12.5352	1.53689	1	1.41129	24.7313	6.08871
	1.41421	1.75583	2.82843	1.93798	8.56048	4.50726	1.41421	1.80075	4.41421	3.76471	12.3424	1.0826	1.41421	3.34206	1.41421	1.56416	12.6315	1.70756	1	1.98361	4.14626	1.21572
	4.14626	1.21067	1.41421	1.65582	1	2.17324	1.41421	1.78046	4.82843	3.51061	8.97469	1.01207	1.73205	2.4415	2.41421	1.49575	11.6569	1.8338	1.41421	2.32046	19.3171	6.96617
	3.14626	1.28139	1.73205	1.78877	1	1.8911	1	1.55161	1	2.12178	11.3424	1.15635	2.73205	2.55106	1.73205	1.45416	10.6569	1.5553	1.41421	2.35288	1	1.86341
	2.41421	1.64067	1.41421	1.587	1	1.94611	2	1.32499	5.19615	3.12979	8.24264	1.01207	3.73205	2.53983	2.73205	1.51707	26.9494	1.24145	1.41421	2.28341	2	2.54104
	1.41421	1.68924	1	1.38807	1.41421	2.09859	1.73205	1.80839	1	2.49947	10.3424	1.28242	3.41421	2.40444	2.41421	1.52438	26.9494	1.09737	1.41421	2.68372	3	3.42731
	1	1.62695	1	1.18979	1.73205	2.49243	1.41421	1.83709	4.14626	3.09837	3.4641	1.61118	3.73205	2.64968	4.4641	1.2695	27.2672	1.0328	1.41421	2.78573	3.4641	5.51287
	6.14626	2.19605	2.82843	1.19153	2.73205	2.45602	1.41421	3.67356	2.41421	2.8894	9.61037	1.41226	4.14626	3.17732	1.73205	1.34998	27.3636	1.02223	1.41421	1.02233	15.8995	6.42853
	1	2.50967	1	1.10022	16.6814	4.25457	1.73205	3.0593	2.41421	2.77621	2.73205	1.79761	2.41421	2.86324	1.73205	1.33324	12.2173	1.48709	1.41421	1.05438	1.73205	5.73448
	1.41421	2.51578	2.82843	1.37284	19.9494	3.72803	3.14626	2.85179	3.41421	2.87826	1.41421	1.82851	2	2.19517	3.14626	1.79127	1	1.28496	1	1.12454	1.41421	5.11725
	1	2.47512	3	1.58985	19.1708	2.58593	2.82843	2.58375	4.14626	2.82931	2.73205	1.10621	2.73205	5.99135	3.73205	2.13956	2.41421	1.0826	2	1.17621	1.41421	4.11904
	1.41421	2.30083	1.41421	1.29916	18.9494	3.12948	2.41421	2.42761	3.14626	3.03739	1.73205	1.14165	2.41421	2.5257	3.41421	1.98953	2.41421	1.97056	1.41421	1.18297	1.41421	3.09829
	1.41421	1.83389	3.14626	1.81593	18.5352	2.16034	1.41421	2.34586	2.73205	3.06758	1	1.18979	2.73205	2.14159	3.73205	1.83417	1.41421	1.0826	1	1.69303	1.73205	3.63539
	1	2.36729	3.82843	1.8723	1	1.81566	1	2.26591	2.41421	2.73516	2.41421	2.03684	2.41421	2.39321	5.14626	2.1955	1	1.30387	1.73205	1.79502	14.6814	6.02188
	3.73205	2.08978	4.24264	1.91872	3.82843	4.14368	1.41421	2.44313	3.41421	2.77677	1	1.6847	2.73205	3.05469	1	1.79833	1.41421	1.2395	1	1.80839	15.6315	6.92757
	1	1.76232	2.41421	1.96898	4.82843	4.00362	1	1.80075	3.82843	2.7776	26.1455	2.59	1.41421	1.84699	2.41421	1.72927	1	1.21067	1	1.72024	7.14626	6.17918
	1	1.91009	4.14626	1.9374	1.41421	2.17324	1	2.04772	2.41421	3.02433	2.41421	1.86169	4.14626	5.40672	2	1.51684	11.6104	1.04891	1	1.02754	6.14626	6.55434
	1	1.78913	2	2.0184	2.41421	3.88873	2.41421	1.08841	2	2.96273	3	2.12178	1.73205	3.06941	1	1.75321	1.73205	1.18979	1	1.22997	5.14626	6.58741
	1	2.29946	2.41421	2.02656	1.41421	2.45015	1	1.82551	2.41421	2.94771	3.41421	1.99754	5.56048	5.77218	3.4641	1.83462	1.41421	1.29251	1	1.80486	4.14626	5.96351
	1.41421	3.05835	3.14626	2.11966	3.41421	3.78398	2.73205	3.11831	2.82843	2.87525	2.41421	1.7062	1.41421	2.33636	1	1.95744	3.41421	1.30874	1	2.41868	3.14626	5.9318
	1	3.69318	4.14626	2.44029	2.82843	3.2838	3.14626	2.88254	2.41421	2.72184	25.1455	2.33112	2.41421	2.36729	1.41421	1.97768	1.41421	1.5679	1	2.45994	3.14626	4.63379
	1	1.79053	5.4641	2.30427	4.41421	3.17685	2.41421	2.60605	1.41421	2.51904	2.82843	1.3972	6.97469	6.69062	19.5851	1.98677	1.41421	1.26189	1.41421	2.67119	14.2173	5.47891
	1	1.66884	1.73205	1.51949	4.14626	4.93129	2	2.42568	3.14626	3.51044	2.41421	1.70399	14.7067	6.62081	6.4641	2.47574	1	1.2695	1.41421	2.17595	12.7067	5.93298
	1	1.9374	2	1.56726	1.41421	3.03799	1.41421	2.38196	3.41421	2.87984	2	1.67695	1.73205	2.09854	6.14626	2.40037	1.41421	1.11951	1.41421	2.50958	12.3889	5.87283
	1	1.74084	2	1.82291	1.73205	2.56272	1	2.36658	3.82843	2.84837	24.1455	2.33009	13.2925	6.62015	1.41421	3.3264	21.2672	2.12919	1	1.96673	12.5605	5.87283
	1	1.69564	1.41421	1.76154	1.41421	2.38351	1	2.35453	3.82843	2.76552	6.41421	2.21071	1.41421	1.55585	1.41421	2.57193	3.73205	1.47163	1.41421	1.07114	11.5605	6.20664
	1	1.72459	1.41421	2.06901	1	1.56213	1	2.25054	4.56048	3.24339	6.87832	1.11226	1	1.30579	2.41421	2.36611	2.73205	1.33363	1	2.27099	10.5605	6.30388
	1	2.36824	2.41421	2.25054	2	1.47669	2.82843	1.68504	4.82843	2.98533	7.14626	2.17368	1.41421	1.62307	1.73205	2.08822	1.73205	1.07684	1.73205	2.13887	9.56048	6.27396
	1	1.6847	1.41421	1.84576	1	1.73751	2.41421	1.25435	4.41421	2.78994	8.29253	2.34259	10.2925	6.85597	1.41421	1.83609	10.4853	1.07114	1	2.26072	8.56048	6.27396
	1.73205	3.32271	2.82843	1.88997	1	2.43779	2	1.18979	4.82843	2.81795	8.56048	2.03293	1.73205	1.59573	3.41421	2.68386	1.41421	2.2181	2	2.22108	11.4388	5.67068
	1	1.54749	1	2.57564	5.14626	3.24662	1	1.26189	3.73205	2.87482	6.14626	2.37876	2.73205	1.63116	2.41421	2.96568	2.41421	1.38745	3.14626	3.70987	11.121	5.61404
	29.2918	3.11774	2	1.96065	1.41421	3.1824	1	2.02899	4	2.84624	6.56048	2.18203	3.73205	1.85452	2	2.87925	3.41421	1.37428	1	2.36729	11.2925	5.58781
	28.9275	3.42594	2.41421	2.88997	1.41421	1.65286	1.41421	1.74584	4.41421	2.78994	10.3424	1.68924	8.14626	6.55434	1	2.95061	8.24264	1.20364	1	1.25435	5.87832	4.76106
	16.5851	4.09096	3.41421	2.83365	4.73205	3.19256	1	2.08506	3.41421	2.7898	5.14626	1.93119	1.41421	1.62736	1	2.25532	4.82843	1.36	2.41421	3.47832	5.56048	4.41615
	23.5597	3.32612	1	2.11287	2.41421	4.21228	1	6.14709	5.56048	3.00689	3.73205	1.85554	4.14626	1.55683	2	1.78854	7.65685	1.23724	2.41421	1.21067	12.3424	6.90931
	13.1708	4.93252	1.41421	2.1569	1	2.77621	2	1.18979	5.82843	2.96213	2.41421	1.70399	1.41421	1.60246	2.41421	2.54991	2.82843	1.40227	1	1.10022	11.5352	5.87283
	23.1455	3.30884	3.14626	2.29831	1.41421	2.33077	3.41421	1.18297	4.4641	2.91811	1.41421	1.81566	2.41421	1.51249	3.41421	3.22168	22.853	1.60294	2	1.16291	10.2925	5.50298
	22.7313	3.49508	4.14626	2.45113	3.73205	2.93635	1.73205	2.9283	4.14626	2.87482	1.41421	1.75338	4.56048	1.16291	4.82843	5.40271	4.14626	1.16987	1	1.83526	9.87832	5.70057
	21.7313	3.58414	3.14626	2.67465	1	2.40209	1	2.32046	4.41421	2.84667	1.73205	1.63496	2.82843	1.8723	3.14626	2.33356	4.73205	1.19668	3	1.18297	9.56048	5.87401
	16.3171	4.74471	2.41421	2.14159	4.14626	3.17923	1	2.25083	2	2.64068	2.41421	1.53391	17.5352	1.72849	2.82843	2.41434	3.73205	1.29297	2	1.13986	9.87832	5.93476
	17.3171	5.42661	1.41421	1.98361	3.14626	3.2408	1	2.30853	1	2.29602	2.41421	1.38974	18.9494	1.61928	25.1954	1.60406	2.73205	1.32301	1	1.73595	10.2426	6.05453
	15.3889	4.97194	10.3889	1.50236	2.73205	3.57344	2.73205	1.14986	1	2.48068	2.73205	1.58365	4.87832	6.75375	1	1.47952	1.73205	1.41601	1	1.0655	10.5605	6.26895
	1	1.2695	9.43879	1.40729	1	2.80507	2.73205	1.51073	6.65685	2.83365	3.4641	1.97946	4.4641	5.09751	3.82843	2.44662	5.14626	1.1096	1	1.37428	11.0246	6.02338
	7.14626	2.93284	1	2.06746	3.41421	3.15516	2.73205	1.57076	5.65685	2.96228	3.14626	1.98637	4.14626	3.05241	1	1.97851	2.41421	1.24234	1	1.72224	8.70674	6.02068
	1.41421	1.67128	8.29253	1.16953	3.82843	3.43346	1.73205	1.48743	1.73205	3.43346	3.14626	1.93856	3.73205	3.08536	1	2.25532	5.73205	1.01718	1.41421	1.29432	13.6104	4.9303
	1	1.74202	7.87832	1.46876	3.73205	4.10182	1.41421	1.59573	2	3.05286	2.82843	1.95802	7.4641	2.82229	1	2.31164	4.73205	1.0826	1.73205	1.17969	12.6104	4.73717
	1	1.24689	1	1.90192	2.73205	2.89516	1.41421	4.84623	2.73205	2.37817	2.82843	1.95744	10.2925	2.12559	2	2.52457	3.73205	1.18297	1	1.54267	11.6104	4.81355
	1	1.26189	1.73205	2.16244	2.41421	3.0132	1	2.64622	1.73205	1.54768	3.14626	1.98637	20.46	6.78884	1.41421	2.38066	2.73205	1.28496	1.41421	1.67378	10.6104	4.90104
	1	1.77187	1.41421	1.73192	1	2.02686	2.41421	1.23218	1	1.23071	3.41421	1.9682	19.0458	6.4571	2.41421	2.16266	7.14626	1.7419	1	1.65714	9.61037	4.93645
	4.14626	1.12454	2.41421	2.14308	1.41421	2.64095	12.9747	1.44402	2.41421	2.6015	2.73205	2.09985	17.6315	6.33189	2.41421	2.45443	6.14626	1.61703	1	1.62744	8.29253	5.29692
	3.14626	2.38529	2.73205	2.0577	1.73205	2.4638	2.41421	1.08538	3.14626	3.18554	1	2.07898	16.2173	6.40057	3.4641	2.25285	5.14626	1.40882	1.41421	1.13078	7.29253	5.70057
	1	1.93933	3.73205	1.95685	3.82843	2.37083	3.41421	1.01718	3.82843	3.21435	1.41421	2.69397	15.2173	6.5563	3.41421	2.14223	6.56048	1.69564	1.41421	1.08841	28.4846	6.63006
	2.41421	2.7342	4.14626	1.82469	4.14626	2.2732	4.41421	1.15635	1.41421	1.40474	1	2.20828	13.8031	6.62015	3.73205	2.11076	1	1.23218	1	1.81846	6.29253	5.53613
	1	1.94747	4.14626	1.63496	3.41421	2.16244	2	1.57515	1	1.1876	2.73205	1.95184	8.9282	6.62015	4.14626	2.20938	1	1.2138	2	1.41123	5.87832	5.31714
	1	2.06746	3.82843	1.45997	1	2.08915	1	1.29281	1	1.89994	2.41421	2.00672	12.8031	6.65454	2.73205	1.92216	2	1.9374	1.73205	1.21777	5.14626	5.44855
	1	2.54273	2.82843	1.40278	1.41421	2.75108	1	1.81593	1.41421	2.87014	2.41421	1.99754	3.73205	5.77678	1	2.00792	1.41421	1.74663	1	1.05991	5.56048	5.78946
	1	2.99725	2.41421	1.68705	1	2.33181	2.41421	1.96565	1.41421	2.76976	2.73205	1.88132	7.9282	6.48984	1.41421	1.93244	1	1.64591	1	2.72673	4.82843	4.35629
	1.41421	2.29671	2.82843	1.42227	2.41421	2.74552	1	1.64961	3.82843	4.01773	3.14626	1.43891	11.3889	6.55499	1	1.96751	22.5352	1.19723	1	2.45199	18.8031	5.99135
	1	2.18437	2.41421	1.57076	2.41421	2.06746	1	1.98203	1.73205	1.82651	1	2.19681	2.41421	3.92523	2.41421	2.04691	24.2173	1.35354	1	2.84161	5.14626	3.59125
	1	2.43779	1.73205	1.84816	1	2.22522	1	2.37876	3.4641	5.03005	1	2.02597	7.19615	6.55499	2	1.86146	2.73205	1.04854	1.41421	2.55118	5.14626	5.75608
	1.41421	2.16309	1.41421	1.82464	1	2.25195	2.41421	1.27719	2.73205	3.22469	3.82843	1.59524	10.3889	6.45806	1	2.10908	2.73205	2.11961	1	1.23775	16.3889	5.87283
	1	2.08811	3.82843	1.46613	1	2.14308	2.41421	2.1841	1	1.66329	2.41421	2.27342	1.41421	3.50031	1.41421	1.33324	2.41421	1.82137	1.41421	1.3523	5.14626	5.79404
	1.73205	2.30749	2	1.5786	2	2.3423	1.41421	2.06746	4.14626	5.13771	3.41421	2.35417	9.38891	6.4571	1	1.17621	1.41421	1.68296	1.41421	1.33872	15.3889	5.87225
	1.41421	2.3381	2.41421	1.54199	1.41421	2.25532	1.41421	1.7417	2	2.18633	1.41421	2.26196	1.41421	3.54586	2.41421	2.24484	1	1.33324	1	2.67678	3.73205	5.16479
	2.41421	1.41129	4.14626	1.69059	1.41421	2.0468	1	1.46133	2.73205	2.90484	1	2.35594	8.38891	6.65454	1.41421	1.58811	22.8031	1.10022	1.41421	2.30385	14.3889	5.84408
	1.73205	1.50243	2	1.39472	1.41421	2.2102	1	1.76205	2.82843	3.33474	1.73205	1.79833	3.73205	6.30388	1	1.53199	2.41421	1.01207	1	2.02686	9.29253	6.71666
	1.73205	1.75338	3	1.46481	1	2.50631	1.41421	2.03968	2.41421	2.81781	2.41421	1.79752	6.97469	6.36717	1.41421	2.1203	1	1.15841	1	2.12283	10.5605	6.6638
	1.41421	1.73595	3.14626	1.64821	1	2.00722	1	1.09428	1	1.88177	1.41421	1.83462	6.14626	5.16221	1	1.70195	1	1.34552	1.41421	2.00692	10.9747	6.83479
	1.73205	1.5786	1.41421	1.77261	2	2.31832	1.41421	1.5786	1	2.00731	1	2.1955	5.14626	5.73191	1	1.42142	6.24264	1.34474	1	1.92811	11.0711	6.12874
	1.41421	2.48464	1.41421	1.25435	1	1.05991	1	1.50133	3	3.19455	1.73205	1.50536	5.56048	5.71897	1	1.98885	1	1.0655	1	1.79752	9.80312	5.99255
	1	2.25285	1.41421	1.21777	1.73205	2.0577	1	1.61247	3.41421	3.26032	2.41421	2.56425	3.14626	3.02433	1	1.73263	1	1.19668	2.41421	2.99725	1	2.33112
	1.41421	2.24215	1	1.14986	2.41421	2.61437	1.41421	1.26189	1.41421	2.93401	2.41421	2.34236	5.56048	5.59697	1	2.00882	2.73205	1.1882	1	2.30795	9.38891	5.21196
	1.41421	2.33077	1	1.83417	2.73205	2.03663	1.41421	1.10621	2.41421	3.00779	2.41421	2.47118	6.14626	5.40732	1.41421	1.88039	1	1.41496	2.41421	2.7898	2.41421	1.98647
	5.82843	1.88997	2.73205	3.04298	2	2.6119	1	1.62744	1	1.34783	1.41421	2.67465	5.87832	5.77218	2.41421	1.60294	2	1.13805	1.41421	2.54636	1	1.30874
	1.73205	1.9767	1	1.16953	2.82843	1.9374	1	1.85452	1.41421	2.78994	1	1.98796	5.56048	6.12874	1.41421	1.5553	3	1.84071	1.73205	2.60267	4	5.70057
	1	2.38066	2.41421	3.05073	1	1.88997	1.41421	1.57931	1	2.68172	1	1.28496	5.87832	6.23562	2.41421	1.54931	1.41421	2.42037	1.41421	2.5887	11.853	6.98377
	2	1.69303	1.41421	2.68185	2.41421	1.9374	2.41421	1.39372	1.41421	6.75357	2.41421	2.04691	2.41421	3.25902	2.82843	1.60294	3.82843	1.07055	1.41421	1.11226	26.4634	5.96351
	1.41421	2.28569	1.41421	2.09621	1	2.07981	3.82843	1.53968	1	2.60969	3.82843	2.31037	4.14626	5.1456	1.41421	2.34586	1.41421	1.21969	1.73205	1.51465	3.41421	1.65954
	1	2.36611	1	1.18297	1.41421	2.43785	1.41421	1.42556	2.41421	3.04557	1.41421	1.65954	1.41421	1.99654	2.41421	2.47857	1.41421	1.11837	1	1.23218	5.41421	5.75781
	1	1.77258	2	1.95163	1	2.42568	1	1.31682	1	1.92491	2.41421	2.08811	2.73205	4.24948	3.41421	1.86337	1	1.04891	2	1.32499	6.41421	5.42661
	1.41421	2.25397	3.14626	1.91833	22.099	3.92132	1	1.34568	1	2.42688	2.73205	2.20674	1	2.38957	4.41421	1.70195	1.41421	1.17267	1	1.18979	13.1708	5.84758
	1	2.06993	3.82843	1.86541	2.41421	1.15635	1.41421	2.63835	2.73205	4.10454	3.14626	2.37249	1.41421	4.21228	5.56048	1.88959	1	3.40679	1	1.10445	14.1708	5.7074
	1	1.71003	3.41421	1.86262	2	1.14986	1	1.21067	1.41421	2.52469	4.14626	2.33356	5.87832	1.59477	4.14626	2.2063	1.41421	1.25966	1.73205	1.23587	24.0492	6.65652
	1	2.33636	2.73205	1.9374	1.41421	1.14986	1.41421	1.11226	1.41421	2.53724	4.41421	2.28455	1	1.60592	4.4641	1.30073	2.41421	1.12488	2.73205	1.19668	4.82843	1.45505
	1.41421	3.59916	3.41421	1.73578	1	1.12454	2.41421	1.10621	4.87832	3.71913	2.41421	1.31355	2	2.0301	3.4641	1.29281	2.41421	1.10621	3.73205	1.04349	6.41421	5.73191
	1	1.11837	1.73205	1.86169	7.61037	4.43939	1.41421	2.03968	1	2.50147	2.73205	1.38641	1	4.15816	2.41421	1.73021	1	1.50919	1	1.01207	1	2.95801
	1	1.8643	3.14626	1.74445	1	1.28496	1	1.61697	1.41421	2.64332	1.41421	1.16923	6.29253	1.77099	1.41421	1.22494	4.56048	1.16291	1.41421	1.04349	1.41421	2.12919
	1.41421	3.09537	1	1.61247	1	2.24215	2	1.60694	1.41421	2.66879	1	1.57091	1.41421	4.03102	1	1.30073	2.73205	1.12454	2.41421	1.02754	2.41421	3.58128
	1	2.70151	2.41421	1.67746	1	1.98637	1	1.56572	4.56048	2.83365	1	1.79833	3.82843	2.04721	1	1.35848	3.73205	1.0655	1	1.63294	3.41421	4.34168
	2.41421	1.52507	1	1.04891	1	2.31037	2.41421	1.79663	3.41421	2.94741	1	1.67245	1	2.14824	1	1.84384	2.41421	1.61561	2.73205	1.92504	14.4853	6.11348
	1	2.49887	2	1.2568	1	1.20364	1.41421	2.2506	3.82843	2.8328	2.73205	1.3323	4.56048	2.2289	1.41421	1.31682	1.73205	1.14344	2	1.62955	2.41421	5.87401
	1	1.14986	1	1.48469	1.41421	2.48464	1.41421	1.69766	2	3.03739	1.41421	1.39327	6.97469	2.42616	2.41421	1.72333	1.41421	1.52179	1	1.19668	1.41421	5.70456
	1	1.55805	1	1.10621	1	1.75811	1	1.3331	1	2.81795	1.73205	1.76477	3.14626	5.3397	2.41421	1.56923	1.41421	1.39334	1	1.64256	2.41421	3.28134
	1	2.22328	1	1.18637	1	2.06901	8.87832	2.59103	7.41421	3.35649	1	1.48706	4.4641	6.49567	1	1.67746	1.41421	1.33363	1.41421	1.22417	13.2672	5.94779
	1	2.27456	1	1.12454	1.41421	2.43243	7.56048	2.48705	3.4641	2.32393	1	1.4094	1.73205	1.88865	2.41421	1.63724	3.73205	1.11837	1.41421	1.37959	11.4388	5.58948
	1	2.12093	1.73205	1.02233	2.41421	2.33112	6.56048	2.46307	4.4641	2.45015	1	2.08811	1	1.32621	1.41421	1.23218	1	1.34998	1	1.18979	11.0246	5.84758
	1	2.33356	1	1.14268	1.41421	2.86839	1.73205	1.79761	4.87832	2.43858	1.41421	1.9533	1.41421	1.17621	1.41421	1.28988	1	1.21777	2	1.11837	10.0246	6.14709
	1	2.07836	1.41421	1.11837	20.1708	3.26195	1.41421	1.90192	5.41421	3.61796	2	2.36729	1	2.6171	1	1.89044	2.82843	1.99034	1	2.05048	6.82843	5.99076
	29.6561	3.27855	1	1.12342	1	2.68105	2.73205	2.6684	2.73205	2.33715	2	1.57611	1.41421	4.87803	1	2.06736	1.41421	2.48152	1.41421	1.01718	5.82843	6.48984
	29.2918	3.30784	1.73205	1.17621	5.24264	4.14851	1	2.30244	1	2.51227	2	2.35511	1	6.59234	2	2.22063	4.82843	1.10621	1	2.06307	4.82843	6.65853
	29.974	3.33474	1	1.19484	1.41421	2.01844	8.4641	2.4223	7.61037	3.47832	1	1.38238	4.73205	2.78194	1	1.6762	7.29253	3.46834	1.73205	1.03812	3.82843	6.29948
	29.3916	3.32313	2.73205	1.20364	2.41421	2.48854	7.14626	2.41506	8.9282	3.51061	1.41421	2.41506	4.82843	1.76628	4.14626	1.88039	7.61037	3.10147	1	2.25195	3.82843	2.12569
	24.5597	3.47571	2.73205	1.20364	4.14626	3.94187	1	2.11076	9.9282	3.76471	2	1.4904	4.14626	2.36942	4.4641	1.73578	11.0246	1.16953	1.41421	2.37274	12.853	5.78512
	24.1455	3.32313	3.73205	1.26189	3.14626	2.95035	2.73205	1.68705	1	1.99834	1	2.16309	8.29253	6.23562	6.19615	1.43784	4.87832	1.68054	1	2.19605	12.5352	5.61656
	25.4634	4.06171	1	1.24689	5.14626	3.25804	1.73205	2.44313	1	2.21721	3	1.54122	8.61037	5.3085	19.6349	2.40924	5.41421	2.38196	1	1.82883	12.7067	5.61432
	22.4634	3.44374	5.41421	1.88546	4.14626	3.52841	1	2.20043	1.41421	2.60189	2.82843	1.4087	3.14626	2.83478	19.3171	2.24842	1	2.79203	1	1.16291	12.5851	5.42661
	23.0492	3.60033	2	1.46467	3.41421	4.23195	1.41421	2.33703	2.73205	2.94771	1	2.43785	2.73205	3.44116	18.5851	2.38529	4.56048	2.60345	1.41421	3.00021	12.1708	5.44828
	22.7313	3.59962	2.41421	1.77134	1	2.17422	1	2.0301	1.41421	2.19901	1.41421	1.61175	2	5.00707	7.19615	2.14308	13.4853	2.16606	1.41421	2.48472	11.5352	6.08113
	1	1.60029	2.82843	1.95685	1.41421	1.98203	6.73205	2.96746	1.41421	2.46602	2.82843	1.45054	2.41421	5.87225	1.41421	2.84738	13.4853	2.96278	1.73205	2.37083	7.29253	4.15922
	1	1.2695	3.82843	1.9767	1	1.83609	1	2.01634	2.41421	2.6288	1.41421	1.53199	3.82843	3.16122	1.73205	2.51474	13.0711	3.38117	1	1.13708	6.87832	4.53576
	1	1.13078	1	1.93559	1	1.99694	1	2.06746	1.41421	2.85122	3.82843	1.43569	3.14626	6.02098	2.73205	2.32255	12.7067	4.10454	2.41421	2.89224	6.56048	4.73026
	1.41421	1.87378	2.82843	1.95744	1	2.11988	1.41421	1.17621	3	3.42594	2.41421	1.52453	3.4641	3.12948	2.73205	2.08853	11.4388	4.09963	1.41421	2.67628	10.121	5.61852
	2.73205	1.16953	1.41421	1.97144	2	1.94718	2.41421	1.66244	2.41421	2.88997	3.14626	1.47264	3.14626	3.19296	1.73205	1.8723	14.8995	2.18776	2.41421	2.98325	9.70674	5.5945
	1	1.90192	1.41421	1.84963	2	1.81593	1	4.53183	2.41421	2.72102	11.2925	1.08841	2.73205	2.66879	1.41421	1.88076	14.8031	2.79203	1.41421	2.70608	9.24264	5.6704
	1	1.89908	2.41421	2.13408	1.73205	1.78913	1.41421	1.07684	3.73205	3.73919	7.24264	1.02754	1.73205	2.25689	1.41421	1.95802	12.853	2.8353	2.41421	2.79481	8.73205	5.91602
	1	2.20828	3.73205	2.22108	1.41421	1.74202	1.41421	1.43309	3.41421	3.73026	10.4388	1.26189	5.4641	6.02338	2.41421	1.95705	16.9029	1.34548	1.41421	2.61469	8.41421	4.78839
	1.73205	1.99654	4.87832	2.18633	1.73205	1.67128	1.73205	1.39372	3.41421	3.67226	3.14626	1.43971	4.4641	5.96202	4.24264	2.62762	17.3171	1.29998	1	1.15635	8.02458	4.42355
	1	2.94206	6.29253	2.21401	2.73205	1.65954	2.41421	1.54768	3.82843	3.54586	9.43879	1.2395	3.14626	3.10951	2.82843	2.47118	16.9029	1.17621	2.73205	3.40747	11.0246	6.05151
	2.41421	2.93796	14.5386	2.27342	3.41421	1.74584	2.41421	6.68644	1.73205	2.40204	1.73205	1.74872	2.73205	3.14904	1.73205	2.36729	15.2672	2.977	1.73205	2.73516	10.6104	6.02338
	1.73205	2.35523	1	2.24804	1.41421	2.53876	1.41421	4.21784	4.56048	3.2408	4.14626	1.22801	1.73205	2.4415	1.41421	2.46484	14.2672	2.6672	1	1.18979	8.97469	5.68059
	1.41421	2.16374	1.41421	2.19615	2.41421	2.93736	1	3.86452	1.41421	2.33252	3.14626	1.24958	1.41421	1.66408	1	1.46613	18.6349	1.22494	1	1.01207	8.14626	6.20509
	1	2.65506	1.41421	2.29836	2	3.17685	1	3.52236	4.87832	3.12979	1	1.67645	6.87832	6.55827	1.41421	2.2506	19.9993	1.22494	2	1.29432	8.56048	6.34042
	1	3.42423	1	2.2613	1	1.96751	2.73205	1.31421	1	2.26184	25.0703	2.86839	2	2.76883	3.14626	2.538	24.1455	3.32977	1	1.8723	10.7067	5.84408
	1	2.03785	1	1.5584	1.73205	1.77966	1	1.40227	1	2.41723	3.82843	1.92102	1	1.75496	1	2.21987	24.0703	3.3409	2	1.16953	8.29253	6.23686
	4.82843	1.68621	1	1.71471	2.41421	1.64698	1.41421	3.59439	4.14626	3.17685	4	1.95744	12.7067	6.42468	1.73205	2.1978	24.3383	3.19742	1.41421	1.01207	1.41421	1.01207
	1	3.49403	1.73205	2.27812	1.73205	1.61561	1.41421	4.2586	1.41421	2.37769	3.73205	1.86541	11.3889	6.68728	1.41421	2.51453	25.3383	3.17812	1	1.04891	6.41421	6.90036
	1.41421	2.15432	1.73205	1.70399	2.73205	1.68147	1.73205	4.55013	1	1.89964	1.73205	1.75321	10.3889	6.89692	1.41421	2.28866	24.3882	3.37124	1.41421	2.04772	4	6.48289
	1.73205	2.08084	1.41421	1.68079	3.73205	1.79663	2.73205	1.42859	3.41421	3.16185	24.6561	2.74834	1	1.30874	2.41421	2.35453	26.1202	3.07217	1.73205	1.72028	3	6.44265
	1	2.08905	1	2.65401	1.41421	2.73461	3.73205	1.38697	2	3.25902	3.82843	2.12411	1	1.4949	1.41421	1.90318	4.14626	1.32202	1	1.11226	2	6.87753
	1.41421	2.15261	1	1.88301	2	2.93198	2	6.51835	1	2.87525	2.41421	1.60586	2	1.70314	1	1.61335	3.82843	1.19484	1.41421	1.16953	13.1962	4.95505
	1	2.06746	1.73205	2.99247	1	2.8863	1	2.57994	2.82843	3.22469	1.41421	1.62019	1	1.56726	2.82843	2.30795	15.0458	2.24338	1	1.88959	12.1962	4.83374
	1.41421	2.16244	2.73205	2.97879	1.41421	1.88968	1	3.7734	3.41421	3.24096	1	1.58748	1	1.53819	3.82843	2.47512	13.6315	2.03293	1	1.86151	11.1962	4.67143
	1	2.23936	1	2.01273	1.41421	1.81639	1.41421	4.1103	3.73205	3.38986	4.82843	2.39822	1.41421	1.62436	4.56048	2.48953	14.3636	1.91009	1.41421	1.74454	10.1962	4.72351
	1.41421	2.32139	1.41421	1.98064	2.41421	1.56923	1	1.0655	3.41421	3.76771	6.24264	2.09854	2.41421	1.77346	1	1.8523	14.7067	1.92726	2.41421	1.69371	9.19615	4.83374
	2.41421	1.85452	2.41421	2.07836	1	2.32139	2.41421	4.87061	1	1.74532	8.61037	1.52593	2	1.7363	2.41421	2.16309	12.853	2.06838	1	1.72927	7.87832	5.10886
	1	1.98361	3.14626	2.21721	1.41421	3.09837	1.41421	5.46569	3.82843	3.4593	5.41421	2.26184	2.41421	1.62097	2.82843	2.07836	13.8031	1.82742	1.41421	1.42916	6.87832	5.26166
	1	1.58292	5.24264	1.47264	1	1.70953	1.41421	2.21706	4.41421	2.87525	1	2.37438	2.82843	1.60096	1	1.23218	21.0956	3.47571	1	1.0826	24.3137	6.02188
	1	2.28638	4.14626	2.69478	1	1.67821	1.73205	2.60738	4.82843	2.91899	5.73205	2.14159	3.82843	1.61951	1	2.01122	13.3889	2.2766	1	1.76276	5.87832	5.18929
	1.41421	2.46602	3.41421	2.72184	1	1.34916	1.41421	2.92378	4.82843	3.30686	6.14626	2.16309	4.82843	1.66795	2.41421	2.10803	12.4388	2.11966	1	1.78188	4.87832	5.06565
	1	2.34376	3	2.36942	2.41421	2.92658	1	2.85142	3.73205	2.83224	1	1.82063	4.14626	6.82156	1	2.01639	24.3171	1.46533	1	1.41443	29.2166	5.87401
	1	2.43779	2	2.2289	3.41421	3.61196	3.82843	3.87866	3.41421	2.81837	6.56048	2.25285	3.14626	6.65853	1.41421	1.57931	11.1708	2.0988	2.41421	1.21484	4.14626	5.42661
	1	2.34469	1	2.02899	1	2.78539	2	6.14249	4	2.9779	12.121	1.61046	2.73205	6.49567	1.41421	1.72797	11.3889	1.34998	1	1.50667	29.6807	6.02068
	1	1.86151	10.0246	1.27719	2	3.0786	1	4.37113	3	2.91841	13.121	1.60262	2.41421	6.49307	1.73205	2.11076	12.8031	1.60486	1	1.36706	4.14626	6.26739
	1	2.2766	9.12096	1.47558	3	3.17227	2.82843	2.98332	2	2.79036	12.7067	1.6517	2.73205	5.31637	1.41421	2.06736	9.97469	2.13131	1	1.33324	3.82843	5.93298
	1	1.82469	7.29253	1.2695	5	2.47475	1	3.50554	1	2.57667	6.82843	2.16244	3.14626	6.11165	1.41421	1.2695	9.29253	2.43858	1	1.2695	18.4853	6.02068
	1.73205	2.37249	1	2.20608	4	2.38987	1.41421	2.98344	6.24264	3.0993	4.41421	1.78046	3.73205	6.26614	1	1.16953	10.7067	2.5006	1	1.21067	4.14626	4.143
	1	1.94951	2.41421	1.95802	2.73205	2.42184	1	2.56485	7.24264	3.11401	1.41421	1.73755	4.14626	6.45968	1.41421	2.45602	11.4388	2.40348	2.41421	1.04349	4.14626	5.0048
	1.41421	2.34376	3.14626	1.83417	1	2.48975	2	2.70151	6.24264	3.14527	3	1.73682	4.56048	4.9309	1.73205	2.2732	10.3889	2.53749	1	1.7062	16.0711	5.87283
	1	1.99725	3.14626	1.65979	1.41421	3.25402	1	2.41603	5.24264	3.14527	1	1.7676	5.56048	6.29759	1.41421	1.92102	8.29253	2.64332	1.41421	2.67286	4.56048	3.86382
	1	1.42185	2.73205	1.50236	2.41421	3.20858	1.41421	1.41129	4.24264	3.0829	1.41421	1.44688	20.7279	6.95992	1.41421	1.5553	11.853	1.52048	1.41421	2.15421	4.24264	4.85703
	1	3.61669	2.82843	1.44315	3.41421	3.16185	1.41421	1.71961	3.82843	2.977	1.41421	1.17621	18.3137	6.65355	1.41421	1.43655	9.29253	2.13195	1	2.8552	15.0711	5.96083
	1	1.11637	2.82843	1.42156	3.82843	2.57513	1	1.56863	1	2.36581	1.41421	1.12398	19.3137	6.82156	1	2.01759	10.0246	1.88039	2	2.73953	5.14626	4.63699
	1	4.0984	1.41421	1.42185	4.14626	2.51578	1	1.95881	1	2.22823	1.73205	1.56486	16.8995	6.75779	1.41421	1.80192	5.41421	1.44294	1	1.79038	17.9029	4.07149
	1	1.21777	2	1.44059	3	2.28467	2.82843	6.27396	1.73205	2.42676	2.73205	1.98994	15.8995	6.33031	1.41421	1.71302	1.41421	1.57515	1	1.22494	9.56048	5.78512
	2.41421	2.4766	1	1.5654	2	2.3169	2	5.86159	1	2.36587	2.41421	2.16244	14.8995	6.45968	1.41421	1.67139	7.29253	1.39393	1	1.0655	10.5605	6.93274
	1	1.46893	1.41421	1.206	1.73205	2.60849	2.41421	2.61752	2	1.90021	1.73205	2.06746	2.41421	2.03684	3.14626	1.80479	6.29253	1.43138	1	1.01207	10.0711	6.16181
	1	3.94887	2.41421	1.68625	1	2.45393	3.14626	3.70987	2	2.4873	1.41421	2.1203	3.41421	2.01857	3.4641	2.14415	3.82843	1.6943	1	2.69478	9.38891	5.61516
	1.41421	3.03799	1	1.57986	1.73205	2.63812	2.73205	3.51602	1.41421	2.24115	1.41421	1.9765	13.4853	6.62015	4.4641	1.88865	5.24264	1.75321	1.41421	3.76283	1.41421	2.25689
	1.41421	1.57123	1	1.65714	2.73205	2.83789	2.41421	3.78986	1	2.26196	2.82843	2.08811	9.34242	6.68728	1	2.51196	4.82843	2.52105	1.73205	3.39331	8.38891	5.47563
	1	2.63589	1	2.43785	2.82843	2.39822	1	2.62686	2	1.24689	2.41421	2.04721	12.4853	6.58741	1	1.81593	3.82843	2.63812	1	1.05991	2.82843	1.86541
	1	1.8802	1	1.22801	2	2.25128	1.41421	3.45503	2.73205	2.90368	2.73205	2.14223	3	6.75375	1	1.86146	2.41421	2.48254	1	1.91199	1	2.80844
	1	2.0988	2.41421	2.87482	2	2.85854	1.73205	2.92627	4.14626	3.22791	2.41421	2.4873	5.14626	6.5229	1.41421	1.82742	2	2.09072	1.41421	1.10621	1.41421	6.20385
	1.41421	2.15207	7.97469	1.38807	1	1.73682	2.41421	2.76427	2.73205	1.16188	1.73205	2.17368	8.61037	6.48919	2.41421	2.81641	2.41421	2.17422	1.73205	1.11226	6.41421	5.50326
	1.41421	2.22956	2	2.68707	1.73205	2.89718	1	2.29671	2.41421	2.28341	3.73205	2.16568	11.0711	6.29948	1.73205	1.40033	8.70674	2.35078	2.73205	1.17621	6.97469	5.47563
	1.41421	2.16266	1	1.99312	1.41421	2.80987	1	2.34008	2.41421	2.94455	3.41421	2.02686	2	4.7121	1	1.20364	1.41421	1.91466	3.73205	1.20364	7.97469	4.92784
	1.41421	2.11988	7.65685	1.31909	1	2.08905	1.41421	2.46227	4.24264	3.82961	3.41421	1.97768	8.19615	6.23499	1	1.32499	8.61037	2.35417	1.41421	1.91323	11.4388	6.69959
	1	1.66589	1	1.25435	2.41421	2.56277	1	2.18062	2.82843	1.1469	3.73205	1.91814	10.0711	6.62081	2	1.71956	2.41421	1.6602	1	2.44944	12.4388	6.90495
	1	1.89421	1	1.4483	2.73205	2.48041	1	2.88268	2.41421	3.17827	4.14626	1.78285	1	4.17546	1	1.74663	1.41421	1.68504	1	1.14986	3.82843	1.61078
	1	1.30073	1	1.71904	1	1.0966	1.41421	2.14415	1.41421	3.20781	1.73205	2.22252	9.07107	6.68661	2	1.34157	1	2.06993	1	1.01207	5.97469	5.26639
	24.8776	3.36119	1	1.38697	1.41421	2.14693	1.41421	1.91833	3.82843	4.14203	2.73205	2.17498	1	3.09829	1	1.4388	3.82843	1.78001	1	1.09428	7.29253	4.36081
	14.5352	3.29075	3.4641	1.83124	1.73205	2.74657	1.41421	2.17856	2.82843	2.53074	3.14626	2.27812	8.07107	6.96617	1	1.81702	2	1.91009	1	1.09428	1.41421	1.83829
	13.2173	3.17685	1	1.44059	2.41421	2.37781	1.73205	2.69801	2.82843	1.84484	2	1.8802	5.41421	3.71246	1.41421	1.70144	3.41421	2.38196	1	1.13078	1.41421	2.68105
	12.2173	3.0114	3	1.94795	1	2.3537	2.41421	2.6992	3.14626	4.35288	1	2.02808	3.41421	3.58414	1	1.60246	2.41421	2.42616	1.41421	1.15635	1.73205	2.68386
	1.41421	1.30874	2.73205	1.72789	2.41421	2.2732	1	1.98994	3.14626	3.70876	5.65685	1.42009	6.65685	6.75357	1.41421	1.84411	1.41421	2.35034	1	1.77966	5.65685	6.05151
	1	1.4343	2.41421	1.50923	1.41421	2.13121	3.4641	6.36717	1	1.71634	1.41421	1.77966	6.56048	5.79899	4.24264	1.98875	1	2.13195	1.41421	1.15635	13.5352	5.78743
	1	1.62419	2	1.87165	1.41421	2.16849	2.73205	5.05656	3.14626	4.71645	1	1.76276	6.97469	4.90567	18.2207	2.14095	1.41421	2.10446	1	1.66244	1	1.34709
	9.80312	4.01853	2.41421	1.56322	1	2.48958	1	2.776	2	2.86639	2.41421	2.69397	3.73205	2.75246	17.9029	2.35406	2.41421	1.98647	1	1.07114	2.41421	2.37781
	1	1.88968	1	1.66945	7.14626	6.08143	1.41421	3.22819	3	3.17812	1.41421	2.28558	5.24264	6.49891	17.5851	2.48464	5.14626	2.80373	1	1.81883	3.82843	6.37035
	2.41421	1.66144	2.41421	1.62016	6.14626	4.33524	2.41421	3.76283	4	3.40951	1	2.11076	7.82843	5.6456	1.41421	1.43891	14.6814	3.41291	1.73205	2.12559	2.82843	6.17671
	1	1.9374	1	1.13708	1.41421	1.14986	1	3.0786	2.73205	2.67628	1.41421	2.10803	6.87832	5.99255	2.73205	2.30048	8.38891	3.3054	1	2.05561	2.73205	2.06777
	1.41421	1.94708	2	1.51949	1	1.22494	1.41421	2.90876	1.41421	2.94875	1.41421	1.21067	6.87832	6.95247	2.82843	2.24652	7.70674	2.77593	1	1.28496	3.14626	4.05807
	1	1.29281	1	1.19668	5.73205	6.42468	1.41421	2.47574	1	1.34998	1.41421	2.55195	6.65685	6.92101	2.41421	2.14116	1.41421	1.93079	1.41421	2.36366	3.82843	4.3307
	1.41421	3.52911	2.41421	1.54738	1	1.28496	2.73205	4.32984	2	2.90484	1.73205	3.00398	3.82843	6.07266	2	1.96751	1.41421	2.0119	1	2.18019	3.82843	4.50527
	1.41421	2.38066	1	1.15635	1	2.09322	2.82843	3.69926	2	2.8461	1	1.74445	7.56048	6.29353	2.41421	1.91929	1	1.90192	1	1.01207	10.853	5.34157
	2.41421	2.02656	1	1.13078	1.41421	2.32139	2.82843	3.05972	2.41421	2.8894	1	2.07794	7.29253	6.21127	2.82843	1.95744	1	1.87036	1	2.81336	10.4388	5.58781
	1.41421	3.72914	1.41421	1.01207	1	2.22108	1.41421	2.52772	1.73205	2.72673	4.14626	2.72095	2.41421	4.04547	2.82843	2.45393	1.41421	1.74794	2	3.07217	10.0246	5.90187
	2.41421	2.11966	1	1.13078	1.41421	2.47463	2.41421	2.82006	2.82843	1.0655	1.73205	2.22845	1	3.45268	2.73205	2.01639	2.73205	1.72749	2.41421	2.98325	9.61037	6.17363
	1.73205	3.4238	1.41421	1.2568	1.41421	1.87837	1	2.35699	1	2.56265	2.73205	2.45309	4.41421	1.98875	1.73205	2.08853	2.41421	1.82979	1	1.67367	7.24264	6.84608
	1.41421	2.87014	1.41421	1.11287	7.70674	2.53749	1	2.26072	1.41421	1.26189	3.73205	2.68065	4.82843	2.16568	2.82843	3.34013	3.41421	1.57147	1	2.01273	2.82843	1.2695
	1.41421	2.35453	1	1.28907	1	1.83709	1.41421	2.27099	1	2.4873	4.14626	2.65018	5.82843	2.16034	1	2.07064	2	2.23446	2.41421	1.18979	12.9494	6.47741
	1.41421	2.15336	2.41421	1.24843	1.41421	2.07773	1	2.35034	2.41421	2.97693	1	1.18444	3.14626	2.02686	5.24264	2.22823	1	2.39659	2.73205	1.16291	13.2672	5.81968
	3.82843	1.5584	2.82843	1.34568	1	1.28496	1.41421	2.41868	1	1.37959	1	1.34031	4.87832	2.02808	5.56048	2.77593	1	2.23981	3.4641	1.18297	13.5352	5.73762
	1	2.02545	2	1.26159	1.73205	1.85554	2.41421	2.31037	1.41421	2.5257	2.41421	1.59835	4.56048	1.9765	5.56048	2.71174	5.56048	3.18954	1	1.15635	13.1708	5.58613
	3.82843	1.41129	1.41421	1.37959	1	2.68798	2.82843	2.59103	1	2.69559	1.41421	1.84411	5.87832	2.16849	7.65685	2.68105	2.41421	2.05335	1.41421	1.20835	12.1708	5.39439
	1	1.49326	3.73205	1.21777	1.41421	2.55004	2.82843	3.03708	1	2.8863	1.73205	1.87165	16.2173	6.62081	6.82843	2.29946	2.73205	2.20608	1.41421	1.48676	7.87832	4.30821
	1.73205	2.0409	3.14626	1.20364	1.73205	2.41434	3.14626	3.24096	2.41421	6.77263	2.82843	1.4996	2.41421	1.38703	3.14626	2.04844	3.73205	2.26229	1	1.44402	7.73205	4.83663
	2.41421	1.99834	4.14626	1.17621	3.14626	2.23882	1	3.23167	1.41421	1.5764	1.41421	1.95705	1.41421	2.5257	1.73205	2.39106	9.12096	2.68185	1	2.49823	7.41421	5.48626
	2.41421	2.09985	5.14626	1.18979	1.41421	3.2901	2.73205	6.74743	2	6.51835	2.73205	1.84301	1	1.12454	1.41421	2.39321	7.70674	2.538	1.41421	1.26159	8.14626	6.29948
	1	1.66244	6.14626	1.96663	1	2.40204	1	2.6666	1	6.85903	2.41421	1.38028	1	1.36434	1.41421	2.32255	4.4641	1.77877	1	1.28139	7.73205	6.02338
	1	1.94951	1	1.3972	1.41421	2.21887	1	3.23002	1	1.67645	1.41421	2.07898	1.73205	5.08263	1	2.29671	2.41421	2.02597	1.41421	1.36864	7.41421	4.89041
	1	2.14116	5.97469	1.98885	2	2.68065	1	2.73456	1.41421	3.05377	2.82843	2.00632	1.41421	3.09275	1.41421	1.81304	2.82843	1.90306	1	1.13078	7.73205	4.75012
	1	2.33112	1.41421	1.61175	2.73205	3.32379	1	1.77846	2.82843	2.65387	1.41421	1.43569	1	1.80835	2.41421	2.40264	1.41421	2.1767	1	1.65954	9.61037	5.85021
	1	2.30795	2.41421	1.94747	3.82843	3.48179	1	2.91818	2.73205	2.52105	2.41421	2.16309	5.87832	3.53017	1.73205	1.89421	1.41421	1.81639	1.41421	1.67645	9.29253	5.85021
	1.41421	3.11385	6.29253	1.9081	3.41421	4.24629	1	3.12644	1	2.37959	3	2.01639	6.87832	6.70063	1	2.21754	1.73205	1.4996	1	1.2359	8.38891	6.05996
	2.41421	2.7413	3.73205	2.02656	2.41421	3.90048	1.41421	3.09837	1	2.81795	1	1.55607	7.29253	6.26645	1.41421	2.42676	1.41421	1.83709	1	1.65863	7.97469	6.39105
	2	2.45199	4.14626	2.02686	1	2.37099	1	2.22328	1.41421	2.60254	1.73205	2.14095	4.56048	2.38066	2	2.2181	2.41421	2.03684	2.73205	1.21067	9.29253	6.08598
	1	1.3481	3.14626	1.98796	3.73205	3.85295	1	1.56063	4.82843	3.07401	2	2.2329	6.24264	6.9414	1.41421	1.67821	6.41421	1.80538	12.121	2.13068	1.41421	1.41123
	1	2.17595	1	2.27812	2.73205	2.7898	4.56048	3.56002	5.97469	2.75108	1	1.68924	6.56048	6.47257	4	2.1978	1	2.16042	1.73205	1.05344	7.87832	6.82564
	2.41421	2.26184	1.73205	1.92216	2.41421	3.21259	3.14626	3.18049	4.41421	2.72102	1	2.25285	6.87832	6.23562	1.41421	1.04891	4.14626	2.53977	2.41421	1.96753	5.56048	6.8236
	1	1.83526	2	2.43161	2.73205	3.04365	4.82843	3.30646	5.24264	2.61443	1.41421	1.77718	7.38891	6.30136	1.41421	1.92926	7.97469	2.26591	1	1.21268	1.41421	1.28496
	1	1.94863	1	1.88132	1.73205	2.26072	5.14626	3.82901	2	2.9773	1.41421	2.00672	4.14626	3.34206	1.41421	2.16266	1.41421	2.04058	1.41421	2.92806	4	4.64701
	2.82843	2.31037	3.14626	2.67678	2.41421	1.79127	2.82843	3.64302	3	2.86039	2.73205	1.42966	8.29253	6.0509	2.41421	2.1978	2	2.216	1.41421	4.01102	3	4.66096
	1	1.87118	5.14626	2.34727	2.41421	1.76276	1.41421	3.04365	8.02458	3.96464	2.73205	1.79127	7.56048	6.17486	3.14626	2.28501	9.07107	1.91009	1	1.02233	1	1.2395
	1.41421	2.18437	5.87832	2.26738	1.41421	1.71853	1	2.49077	9.43879	2.74567	2	1.92102	7.14626	6.14709	4.14626	1.91388	2.73205	2.30853	1.73205	1.27719	12.8783	5.7112
	1	1.81702	1.41421	2.25827	1	1.81593	1.73205	2.55042	9.02458	3.84087	2.82843	1.43569	3.73205	3.84087	1.73205	2.16266	2.41421	2.00992	1.41421	2.73597	17.4853	5.90629
	1	1.34157	1	1.74794	1	2.2732	1.41421	2.66799	12.0246	6.44265	1.41421	1.48085	6.14626	5.93476	1.41421	2.1095	4.14626	2.10069	2.82843	3.78361	11.8783	5.10733
	1	1.80839	2.82843	1.60096	1.41421	2.07836	1.41421	2.87482	5.14626	2.72863	2.41421	1.62016	3	6.08113	1	1.20364	3.4641	1.99654	2.41421	3.35649	18.121	6.50733
	1	1.69836	2.73205	2.18415	1.41421	2.63797	1.73205	3.92132	4.73205	2.58838	1	1.7448	5.73205	5.90187	1	2.07773	3.14626	1.77966	1.41421	3.02795	10.8783	5.0048
	1.41421	1.69709	1	1.77452	2.41421	3.00682	2.41421	3.75946	6.56048	3.90261	3.14626	1.42881	4.73205	6.0509	1	2.27388	3.14626	2.01634	1	1.18979	9.87832	4.7393
	1	1.66352	2	1.77134	3.14626	2.93635	2	3.31033	3.14626	2.58922	1	1.83966	3.73205	6.08143	2.41421	2.11171	1.73205	1.75426	1.41421	1.10621	8.87832	4.73717
	1	1.60966	3	1.60592	3.4641	2.97998	3.82843	1.02233	3.4641	2.6672	2.41421	1.50169	5.56048	6.11226	2.41421	2.06633	3.14626	1.79977	1	1.02754	7.4641	4.78497
	1	3.73474	2.82843	1.62019	1	1.01718	4.14626	1.03812	4.4641	2.69962	1	2.21225	4.56048	6.02068	1	2.08905	1.41421	1.96096	3.41421	1.16291	6.4641	4.95505
	1	1.21777	2	2.66799	1	1.14986	1.41421	3.28669	1.41421	2.57667	2.82843	1.39344	6.87832	6.08386	1	2.01122	2.82843	1.94718	2.41421	1.16953	18.9993	6.24122
	1.73205	2.40825	1.41421	2.03658	1.73205	2.38987	1.41421	3.19058	1.73205	2.55004	2.41421	1.42284	6.87832	6.76386	1	1.93552	1.73205	2.06901	2.41421	3.56455	5.4641	5.05505
	2.41421	3.24339	2.41421	1.91833	4.73205	2.89343	1	3.69189	1.41421	2.20938	3.41421	1.40771	1	2.26738	4.24264	1.22398	1	1.37804	1.41421	2.39822	27.4846	5.84758
	2.41421	3.22952	2.41421	1.50649	4	3.33209	1	3.1514	8.02458	4.29193	1	1.56299	1	1.78046	5.24264	1.24887	1	2.48139	1.41421	1.77187	4.4641	4.34168
	1	2.99336	2.73205	2.79036	5.41421	2.43785	1	1.05438	1.41421	2.24338	3.82843	1.43584	13.3889	6.65454	1.73205	2.24338	1.73205	2.04844	1.73205	1.54122	28.9487	5.87283
	1	1.98647	3.14626	2.66746	4.41421	2.34236	3.82843	3.27742	9.34242	3.65428	1.41421	1.45011	11.9747	6.55499	2.73205	2.12714	5.56048	1.07114	1	1.83709	19.4388	6.0509
	1.41421	1.87314	4.14626	2.46602	4.14626	2.98052	1.41421	2.60075	10.3424	3.95832	2.41421	1.4087	10.9747	6.62081	3.73205	1.63937	2.73205	2.17368	1.41421	1.81033	2.82843	3.74973
	1	1.91628	4.14626	2.41434	4.56048	2.25128	2.41421	2.97879	1.41421	2.18481	10.9747	1.01207	1	1.4387	1	2.35078	4.14626	2.18742	1	1.15635	18.4388	5.99076
	1	1.86337	2.73205	2.31037	3.41421	2.22845	3.41421	3.16412	1.73205	2.26196	6.24264	1.05991	1	1.36722	1	2.11002	6.87832	1.70513	1	2.39106	3.14626	5.36731
	26.5597	4.78569	1.73205	2.12093	1.73205	2.54104	3.41421	3.46179	2.41421	2.40264	6.56048	1.07114	1.41421	1.61007	1.41421	2.26184	4.73205	1.66095	1.41421	2.5768	2.82843	4.96247
	26.6349	3.79721	1	1.81593	3.14626	2.36358	2.82843	2.78573	2.82843	2.77593	9.56048	1.20364	5.24264	6.82156	1.41421	1.82651	6.14626	3.37898	2.41421	3.0656	3.14626	4.55365
	14.6315	3.11385	1.41421	1.45025	2.73205	2.26286	2.41421	3.18554	3.73205	3.35616	2.82843	1.56673	1	4.70563	2.41421	1.79896	4.14626	4.20535	1.41421	1.20364	16.0246	5.96083
	13.6315	3.14574	1.41421	1.12454	2.41421	2.6684	1.41421	2.94466	1.41421	2.71838	9.24264	1.17621	2	4.76974	3.41421	1.83599	6.14626	3.95832	1	1.05333	15.0246	6.05694
	13.2173	2.99919	1.41421	1.11226	1	2.09186	1	1.55607	1.41421	2.55615	1.41421	1.86151	1.41421	4.9963	1.41421	2.72379	4.4641	2.83478	2.82843	3.21003	13.6104	6.14249
	1.41421	1.34157	1	1.16291	1	1.38449	1	2.44662	3.4641	3.51044	4.41421	1.30595	1	4.75755	1	2.2613	1.73205	2.29379	1.41421	2.07768	17.5851	4.28003
	8.97469	6.42661	1.41421	2.19517	2.41421	2.53983	1.41421	3.11774	1.41421	2.13523	1.41421	1.61854	2.41421	6.17302	1	2.07107	1	2.33356	1	1.76109	9.65685	6.4958
	11.0246	3.59962	2.41421	1.86262	1.73205	2.18437	1.41421	3.58414	1.41421	2.83365	3.41421	1.98203	2.82843	5.05823	1	2.17498	1.73205	2.14543	1.41421	2.2074	1	1.99654
	1	1.5764	2.73205	1.71904	2.73205	2.63898	1	2.89536	2.41421	2.76883	3.41421	1.95184	3.82843	6.14218	1.41421	1.98796	8.87832	1.68296	2.73205	1.10621	8.65685	6.29743
	2.41421	1.44623	1.73205	1.59477	1	1.05438	1	1.49669	2.73205	3.42492	1.41421	1.68554	4.82843	6.11165	1.41421	1.82651	1.73205	2.19855	1.41421	1.49669	1.41421	2.06153
	1.41421	1.36706	1.41421	1.48743	1	2.15261	1	2.50746	1	1.59366	2	2.09922	5.24264	6.29759	1	1.84576	7.87832	1.50782	1	2.12974	7.24264	5.64222
	1	1.99634	1.73205	1.43109	2.41421	2.7263	1	3.87406	2	3.16406	1	1.8116	6.65685	4.34155	1.41421	2.0577	1	2.26814	1.73205	2.04357	7.65685	5.64222
	1.41421	1.35848	1.41421	1.27347	1	1.25435	1	2.87014	2.41421	3.30637	4.24264	2.35406	7.65685	4.72242	1.41421	2.15336	6.87832	1.30378	1.41421	2.29014	2.41421	1.79359
	1	1.37573	1	1.67821	1.41421	2.09656	1	2.00676	2.82843	3.3228	4.56048	2.07794	24.6062	2.53749	1.73205	2.04844	3.41421	2.17498	1	2.07107	1	4.8623
	1.41421	2.00642	1	2.04721	1	1.96706	2	2.52961	3.41421	3.45827	1.41421	2.37249	17.2173	6.89417	2.41421	3.91692	2.73205	2.48958	1.41421	1.14986	6.24264	5.50545
	1	1.33324	1.73205	2.96938	1.73205	1.2695	1.41421	3.48249	3.82843	3.20858	5.14626	2.10069	16.2173	6.58839	2.41421	1.23716	1.73205	2.14543	1	1.16291	6.65685	5.26902
	1.73205	2.00672	8.97469	1.38083	2.41421	2.20394	1	2.58375	4.56048	3.25707	4.14626	2.44313	15.2173	6.23562	1	1.27719	1.73205	1.85221	1	1.32499	6.97469	5.13771
	1.41421	2.26196	1	1.24689	2.41421	2.39777	1.41421	2.84541	4.82843	3.19264	6.61037	2.35078	13.8031	6.23686	1.41421	1.99634	2.41421	2.04233	1	2.12832	11.0246	6.9279
	1	1.12454	2.82843	2.69666	1.41421	2.74916	1	2.30863	1	1.77261	5.56048	1.87314	2.73205	1.89599	2.41421	1.44516	1.41421	1.69836	2.41421	3.29075	3.82843	1.78877
	1.41421	1.28139	2.41421	2.06016	1.73205	2.00642	1	2.28729	4.41421	3.1609	5.14626	2.39222	12.3889	6.33189	1.41421	1.62097	1	1.76232	1	1.54015	5.24264	5.3952
	1.73205	1.52734	1.73205	1.75426	1	1.86151	1	2.8206	1	5.47891	4.14626	1.92868	3.41421	6.42853	1	1.41243	1.73205	1.96565	1	1.01207	5.65685	5.69887
	1	1.44252	2.41421	2.35876	1.41421	2.2181	1.41421	2.57166	2.41421	2.04772	3.73205	1.80075	10.3889	6.61998	1	1.79038	1.41421	1.84296	1.41421	2.08978	5.97469	5.61432
	1.41421	2.11988	1	1.46686	1.41421	1.84182	1	1.6517	1.41421	1.50133	2.73205	1.69766	7.97469	5.25622	2.82843	1.7678	1	2.09072	1	1.15635	6.29253	4.51689
	1	1.2395	1.41421	1.87036	1.41421	1.80868	1	1.58669	1	1.43202	1.41421	1.13708	9.38891	6.5953	2.41421	1.77077	2.41421	2.00642	1	1.48469	11.8031	6.33031
	1	1.63496	1.73205	1.48795	27.0703	4.08302	1.41421	1.17621	4.41421	3.22469	1	1.14986	6.14626	6.27114	1.41421	2.06746	2	2.16374	1	1.53824	1.41421	5.82258
	2.82843	3.31033	1.41421	1.43716	1	1.08841	1	1.62858	4.41421	3.22469	1	1.14986	5.14626	6.79053	1	2.06746	1	1.99634	1.41421	1.77187	1	2.99253
	2.41421	1.6437	1	1.14165	1.41421	1.10621	1	2.08084	3.41421	3.29075	1	1.16643	1	1.83044	1.41421	2.00632	2.73205	2.02656	1	1.73954	2.73205	2.23947
	1	1.51745	1	1.31696	1	1.21777	5.82843	1.15635	2.41421	5.56073	2	1.71028	8.29253	6.29948	2.41421	2.02737	6.97469	1.6185	3.41421	1.01712	12.121	6.48919
	2.82843	1.3481	1	1.15635	1	1.40638	5.56048	1.18297	1	1.22599	2.41421	1.87165	7.97469	6.46838	3.82843	2.99663	5.87832	2.12178	3.4641	1.15635	2.73205	6.096
	1.41421	1.41686	1.41421	1.09276	1	2.35417	4.56048	1.13078	3.82843	3.42423	1	1.79788	2.73205	4.71659	2.82843	2.08978	6.61037	1.97739	1.41421	1.09934	3	2.39631
	1.41421	1.9533	1	1.2695	1.41421	2.37249	1	2.27324	2.82843	1.79967	1.41421	2.00632	6.97469	6.3341	2.41421	2.15432	3.14626	1.47558	1	1.05991	4.14626	6.6562
	2.41421	1.99933	1	1.13583	1	1.01207	1	2.98052	5.24264	3.58128	1.41421	1.97709	7.56048	6.19405	1.73205	2.1841	6.14626	2.49553	1.41421	2.51458	3.14626	3.68441
	1.41421	1.99694	1.41421	1.19668	1	1.62793	1	1.05438	3.41421	2.91986	1.73205	2.10299	7.97469	5.30187	4.14626	4.66096	1.41421	2.07794	2.73205	3.3837	2.82843	3.62012
	1.73205	2.03663	2.41421	1.14849	1	1.21777	1	1.60486	3.41421	3.08536	1.41421	2.18742	5.56048	6.4571	3.82843	3.62731	5.41421	3.67556	2.41421	2.79481	2.82843	4.43435
	15.6104	3.50869	2.41421	1.26514	1	2.35457	1	1.30073	3.41421	3.13136	1.41421	2.43858	7.97469	6.46838	1.41421	2.16664	1.41421	2.87398	2.41421	2.99336	11.4388	5.47563
	1.41421	1.98953	4.14626	1.33913	1	1.01207	1	1.40873	2.41421	3.02327	2.82843	2.04233	4.14626	6.24433	6.24264	1.85554	2.41421	3.31429	1	1.85654	10.4388	5.44937
	1.41421	2.37876	4.73205	1.14344	1.73205	1.18979	1.41421	1.212	1.41421	2.76331	2.41421	1.99634	9.56048	6.17302	5.56048	2.06993	3.41421	3.12979	1.41421	2.36158	9.43879	5.84408
	1	2.25195	4.4641	1.3671	1	1.89908	1	1.14344	1	2.47512	2.73205	1.96673	8.61037	6.3786	8.38891	2.61443	4.82843	3.13261	1.41421	1.82651	9.02458	6.23499
	1	2.26196	5.14626	1.19668	1	1.85369	1.73205	1.01718	5.97469	3.17923	3.14626	1.92772	8.29253	6.20664	1.41421	2.36824	5.82843	3.51674	16.6315	1.02754	14.2672	6.98294
	1.41421	2.74834	4.87832	1.41609	1.41421	2.16981	2.41421	1.14344	6.82843	3.27481	4.14626	1.96702	8.56048	6.26895	1	2.3423	5.82843	3.69042	1	2.37451	13.9494	6.48289
	1	2.57564	5.4641	1.60246	1.41421	2.56272	1.73205	1.11837	5.82843	3.25804	1	1.95058	1.73205	2.2289	1.41421	2.41362	4.82843	3.92551	1	3.19979	13.5851	6.09205
	2.73205	2.7413	5.87832	1.88076	1	2.57603	2.41421	1.05438	4.82843	3.25804	1	1.99834	2.73205	4.71576	6.82843	2.54256	9.97469	1.56718	2.73205	1.94723	13.1708	5.96351
	1.41421	2.27388	5.97469	2.09072	2	2.68707	2.73205	1.03765	3.82843	3.22566	5.65685	1.55161	10.0246	5.38295	3.73205	2.8621	2.73205	2.90586	1.41421	2.60267	12.1708	5.64222
	1	2.18481	1	1.73682	2.41421	2.76646	1	2.24204	2.82843	3.06788	1	1.7187	9.61037	5.96113	2	1.94661	9.38891	1.92504	1.41421	2.78994	6.87832	4.3005
	1	1.84356	4.56048	1.92676	3.82843	3.38215	4.14626	1.02233	2.41421	2.84738	1.41421	1.87165	3.41421	1.94951	1.41421	1.98226	3.82843	2.77719	1.41421	2.04104	6.73205	4.93129
	2.41421	2.24115	3.14626	1.82979	4.82843	3.04557	3.82843	1.3274	2	2.79203	1.73205	2.4873	1	2.1095	1.41421	2.43052	2.82843	2.4734	1.41421	1.56369	6.41421	5.52524
	1	1.85221	3.41421	2.01659	7.56048	4.7638	2.82843	1.15635	2.41421	2.79105	1	2.07773	3.41421	1.88414	1	2.35349	8.97469	1.92926	2.41421	1.58748	7.14626	6.3977
	1.41421	1.93933	4.41421	2.00672	6.97469	2.73597	2.41421	1.20364	2.41421	2.93401	1	2.4873	4.14626	1.61854	1.41421	2.35349	1.41421	2.03663	1	1.19668	6.73205	6.14249
	2.82843	2.38987	3.4641	1.90942	6.24264	5.1354	2.82843	1.13708	6.97469	3.05241	1.41421	2.43785	3.82843	1.99834	1.41421	2.23446	7.97469	1.78859	2.73205	1.47206	6.41421	5.79205
	1.41421	1.93759	1	2.29596	6.24264	3.23607	1.41421	1.13078	7.38891	3.19296	1.73205	2.00642	3.73205	2.03968	1	2.19901	1	2.02646	2.73205	1.1347	6.73205	5.56267
	2.41421	2.29671	2.73205	1.75003	1	2.33356	2.41421	1.09428	1.41421	2.88911	1.41421	1.73578	4.87832	1.90894	2.41421	2.31682	2.41421	1.71003	1.41421	1.01718	2.82843	1.43713
	1	1.9765	1.41421	2.4878	1.41421	1.80763	3.41421	1.05438	1	2.69397	1	1.17621	6.29253	1.81566	1	1.78188	2.41421	2.25128	1.41421	2.25869	7.87832	5.87401
	1.41421	2.50958	2.82843	2.7541	1	3.19455	3.14626	1.11837	1.41421	2.52469	1	2.46257	7.29253	1.87118	1.41421	2.11988	1.73205	1.98203	3	1.16923	7.56048	6.75375
	1	2.18415	2.41421	1.96751	1	2.40204	1	1.10621	1.41421	2.48705	2.41421	2.70865	8.34242	1.91199	2.41421	2.15164	1.41421	1.96389	2.41421	2.90716	1.41421	1.48795
	1	1.41129	4.14626	2.3489	2.41421	3.25902	2	1.09428	1	2.32741	3.41421	2.74834	8.29253	2.17595	1.41421	2.27342	2	2.29625	2.82843	1.84377	6.4641	6.82156
	2	2.84738	5.14626	2.23582	1.41421	3.04163	3	1.13708	7.97469	2.72265	3.14626	2.93415	8.70674	2.15175	2.41421	2.40264	1.73205	2.26286	3.82843	2.63363	1.41421	1.60822
	1.73205	2.95183	1.41421	1.16953	1	2.62762	2.73205	1.20364	7.82843	3.00689	1.41421	1.13708	9.02458	2.15261	3.41421	2.3193	3	2.12178	3.82843	3.24484	6.14626	6.88336
	2.73205	3.05286	2.73205	2.07241	4.56048	3.67226	2	1.07684	1	2.33252	1.41421	1.04349	1.41421	3.26878	3.73205	2.09322	3.82843	1.35848	2.82843	1.71634	5.14626	6.65853
	1.41421	2.45015	1.41421	3.00989	3.82843	3.37898	1	1.0655	1	2.17324	1	1.08841	2.41421	6.17302	1	1.9201	2.82843	2.2063	1.41421	1.28395	4.14626	6.62015
	1	2.09072	1.73205	1.34329	2.82843	3.31677	2	1.16291	1.41421	2.40348	1.41421	1.09216	1.41421	1.36136	1	1.04891	1.41421	2.05006	1	1.22048	6.82843	1.57236
	1	1.77452	2.41421	1.10621	2.41421	3.14762	3	1.21721	1.41421	3.0293	2.41421	1.15033	1	1.0826	1	2.04844	3.82843	3.36554	1.41421	4.42516	3.14626	4.78617
	1	2.14159	1.73205	1.10621	4.14626	3.51482	2.41421	1.37256	1.41421	1.59465	2.41421	1.24827	1.41421	1.16291	2	2.15336	1	3.08136	1.73205	2.308	12.2426	5.78946
	1	1.99448	2.73205	1.12454	3.82843	3.29897	1.41421	1.05991	2.82843	2.90412	2.82843	2.15551	14.8031	6.5953	1	1.91814	2	3.58289	1	1.2695	16.0711	6.21902
	1	1.99629	3.41421	2.3317	6.14626	5.54672	1.41421	1.0655	2.41421	3.14653	1.41421	1.25604	13.2207	6.90449	1.73205	2.18546	4.82843	3.58146	1.41421	1.53207	12.5605	4.95505
	24.5099	3.82388	2.73205	1.53689	1	1.587	1	1.0655	1	1.18297	2.82843	1.89299	1	2.8328	1	2.12411	5.56048	3.82274	1	1.4909	16.7067	6.61998
	25.1455	4.33005	3.14626	1.40771	1.41421	1.82001	2	1.10022	4.24264	3.45818	3.14626	1.91929	2.73205	1.38884	2.41421	1.98064	5.82843	4.13035	1	2.46344	11.5605	4.76143
	25.8277	3.67409	4.14626	1.17621	1	1.50408	1	1.17621	3.14626	2.04936	1	1.35953	3.41421	1.41609	2.82843	1.55949	4.82843	3.86035	1.73205	2.27423	17.0246	5.90187
	27.8776	4.12216	4.56048	1.40409	1	1.13369	1	1.10022	3.73205	2.16697	2.41421	1.80192	1.73205	2.45052	4.24264	1.29933	3.82843	4.95555	1	2.07241	10.5605	4.81019
	23.0492	3.94612	3.41421	2.64068	1	2.56425	1	1.04828	3.41421	2.79662	2.82843	1.98885	2.41421	6.26645	5.24264	1.45155	4.14626	3.95832	1.41421	1.08765	9.56048	4.78497
	17.6814	3.05606	3.41421	2.73584	1	2.48912	1	1.0328	3.41421	3.23145	3.41421	2.01443	1.73205	4.42886	6.65685	1.39831	3.14626	4.20388	1	1.02233	8.56048	4.71363
	16.3636	2.90876	4.41421	2.5887	2	2.89895	1	1.7688	1.73205	2.0988	1.41421	1.95685	1.41421	1.42644	7.29253	1.73954	3.41421	2.06139	1	1.26683	7.14626	4.59822
	13.6814	2.94771	4.41421	2.38963	2.41421	3.0786	1	1.02233	2.82843	3.28658	1	2.11582	13.6315	2.24652	1	1.73942	1	1.71199	1.41421	2.62334	25.0703	6.22916
	9.61037	3.65373	4.87832	2.43858	1.41421	3.15516	3.4641	1.27617	3.82843	3.91839	1	2.00792	5.56048	6.39291	1	2.37959	1	1.83599	1.73205	3.17227	6.14626	4.66817
	11.0246	5.02817	4.4641	2.83808	1	1.15635	5.4641	1.08841	1.41421	2.19026	1	1.79761	6.29253	6.33189	2.41421	2.09859	1.73205	1.80038	2.41421	4.55978	26.0703	5.87283
	1.41421	2.8362	3.4641	2.39201	1.41421	2.17595	2.41421	1.04349	1.41421	3.04298	2.41421	1.6522	4.82843	4.62811	3.41421	1.55016	1	2.24215	1	1.09428	5.14626	4.69008
	1	1.72024	3.14626	2.27342	2.41421	2.89516	4.14626	1.01718	1.73205	4.32381	2.41421	1.8802	5.14626	6.7929	1	2.05181	12.853	2.33703	2.73205	3.81542	26.5344	5.93121
	1.41421	3.64778	2.41421	1.76232	2.73205	3.22791	3.14626	1.09428	1.73205	3.14653	2	1.67746	5.4641	2.99038	1	2.11012	11.8031	2.20938	2.82843	2.52476	17.5851	6.05453
	1.73205	3.55701	2.73205	1.35919	1.73205	3.13604	1.41421	1.04349	3.41421	4.46179	1	1.10728	5.87832	3.27742	1.41421	2.33077	5.24264	2.86658	3.14626	2.36844	17.2672	6.0509
	1	1.14097	1.41421	1.23602	2.73205	3.22566	1.73205	1.16291	2.41421	4.57582	1	1.60246	6.29253	3.86035	1	1.79502	2.82843	2.2613	1	2.37083	3.73205	3.98137
	1	1.8802	1	2.08822	3.73205	3.28977	1	1.35899	2.41421	3.47501	1.73205	1.86207	5.97469	5.01933	1.41421	1.88039	1.41421	2.11287	2.41421	2.82921	16.2672	6.26614
	1.41421	1.94951	1.41421	1.87081	4.56048	3.49647	2.41421	1.01207	3.41421	3.40696	1	1.90856	5.65685	6.23499	1.41421	1.77134	1.41421	2.75159	2	1.42852	15.853	6.11165
	1.41421	1.30874	1	1.75338	5.73205	2.2506	2.41421	1.0655	3.14626	3.69189	1.41421	2.59	5.97469	6.26739	2.41421	1.73682	2.41421	2.81713	1	1.65954	28.2166	6.15721
	4.56048	3.84679	1.41421	1.56361	5.82843	2.40168	2	1.11226	2.41421	6.78748	3.82843	1.40729	5.87832	5.01938	2.82843	1.80192	3.41421	2.87597	1	2.4873	29.2166	6.27114
	1.41421	1.2395	1	1.54807	4.82843	2.23981	1	1.03812	2.73205	6.14218	1	2.03871	6.14626	6.30136	1.41421	2.04579	3.82843	3.22156	1	2.63812	19.121	6.02068
	1.41421	1.22494	1	1.63554	4.56048	2.25285	1	1.29002	1	1.65725	3.14626	1.49422	5.73205	6.36717	1	2.32139	11.8031	3.37292	1	2.72265	1.73205	3.42544
	1	1.35329	1	1.88076	4.56048	2.27388	2.41421	1.01207	2.82843	6.89073	2.73205	1.53968	5.41421	5.11134	2.82843	2.00792	4.56048	3.3997	2.41421	2.29625	1.41421	3.61543
	1.41421	1.3323	1	1.60406	4.14626	2.1203	1.41421	1.01207	1	2.81837	1.41421	1.43713	7.38891	6.45806	1.41421	2.46257	4.87832	3.65537	2.41421	2.13408	1.73205	3.52806
	1.41421	1.29299	1	1.57072	3.82843	2.35594	1	1.0328	1	2.64147	2	1.44402	8.29253	6.17363	1	2.51453	10.2925	2.10073	1	2.1095	16.7067	6.05151
	1	1.26189	1.41421	3.18954	3.14626	2.18437	1.41421	1.02754	1.41421	2.67279	4.41421	1.29624	5.73205	6.17486	2.41421	2.13025	5.56048	2.78591	1	1.02754	2.73205	5.26271
	3.41421	3.73398	1.41421	1.88301	1	2.09985	2.41421	1.02233	1.41421	2.93284	5.56048	1.19977	4.73205	6.29759	1	2.29379	5.87832	3.71431	1.41421	1.02739	15.7067	6.60543
	2.41421	3.32479	1	1.5259	2.73205	2.18415	2	1.01207	1.73205	2.95183	5.24264	1.02754	4.41421	6.26895	1.41421	2.18742	4.56048	4.41941	2.41421	1.18869	14.2925	6.20416
	1.41421	1.45011	1.41421	1.99272	2.41421	3.05711	2.41421	1.01207	4.14626	1.50236	5.56048	1.01207	8.4641	5.96083	1.73205	2.17368	11.121	1.73134	2.82843	2.72129	13.2925	6.17363
	2.41421	1.44516	1	1.66779	1.41421	1.01207	3.82843	1.03765	1	2.57873	7.82843	1.16953	7.4641	5.73448	2.73205	3.47501	10.6569	1.54931	1.73205	2.73803	20.7812	5.96351
	1	2.13546	2.41421	3.59962	2.41421	2.31164	4.41421	1.02754	1	2.00632	1.41421	1.91929	5.41421	6.14341	1.73205	3.0675	2	2.14159	1.41421	3.04163	18.9528	6.47741
	1.73205	1.96232	2	2.20674	2.73205	2.63589	4	1.01207	1.73205	3.3394	3.82843	1.22494	4.41421	6.23499	1.41421	2.87398	2.41421	1.53475	2	2.46307	18.5386	6.59756
	2.41421	1.98726	1.41421	1.35479	1.41421	1.21777	1.41421	1.42966	1	1.04349	2.41421	2.0577	7.14626	5.62412	1	1.07684	1.41421	2.45393	1	2.43003	17.5386	6.70108
	2.41421	2.03968	1	1.0588	2.41421	1.38645	1	1.08044	2	3.6068	2.73205	1.98726	6.97469	6.17363	1.41421	1.18214	1	2.26591	4.41421	1.13078	17.4388	3.51324
	2.41421	2.09985	1	1.13533	2.41421	2.45113	1.41421	1.11837	3.41421	6.83177	1.41421	1.35902	7.29253	5.75666	2.82843	1.18979	7.56048	2.31282	4	1.10022	4.4641	1.20173
	15.2426	3.69042	1.41421	1.01207	1.41421	1.37942	2.41421	1.16953	2.41421	1.7448	2.41421	2.22108	13.4388	6.85597	2.41421	1.53574	18.9993	6.49623	2.73205	1.70246	1.41421	1.74663
	1	2.89343	1	1.0826	2.41421	1.05438	3.41421	1.15635	2.41421	3.86035	2	2.23045	7.87832	6.33031	2.82843	1.81046	2.82843	2.38419	1.73205	1.75426	1	2.0524
	1	2.15261	1.73205	2.38731	2.82843	2.87597	4.41421	1.02233	1.41421	3.27481	1	1.91009	8.29253	6.5229	1.41421	1.49467	1.41421	2.50525	1	2.85714	1.41421	1.99634
	2.41421	2.90484	1.41421	2.16034	2.82843	3.00869	4.82843	1.11837	4.14626	1.15635	2.82843	2.28638	9.29253	6.75442	1	1.28496	2.41421	2.88042	1.41421	2.36658	2.41421	1.95685
	2.41421	2.61522	1.41421	2.46257	1	2.16266	4.82843	1.33913	3.14626	1.20876	3.41421	2.0577	12.0246	6.85597	1	1.6829	2.41421	2.67918	2.41421	2.2974	1	1.95978
	1.41421	2.2974	1	2.53977	2.82843	2.99426	1	1.04812	2.41421	2.36658	3	2.17498	15.0711	6.62015	9.97469	2.10313	2.41421	2.62749	2.73205	2.39631	3.14626	1.76513
	1	2.17422	1	2.69801	2.73205	2.87525	1.41421	1.11226	2.41421	2.29831	3.41421	2.20938	10.6569	6.96617	1.41421	1.58155	2.82843	2.35829	1	1.32499	2.41421	5.06918
	1.41421	2.21754	1	2.79105	1.73205	2.45113	2.82843	1.16291	1	2.23947	4.14626	2.20043	2.82843	6.20416	1	1.91323	1.41421	2.08209	1	1.60142	3.14626	5.58613
	1.41421	2.32139	1.41421	2.41434	2.41421	3.02433	2.82843	1.19668	1	2.59387	4.14626	2.35829	3.14626	6.20416	1	1.94708	3.14626	2.73584	1.41421	1.87417	1	5.84408
	1	2.46257	2.73205	1.2395	2.41421	1.67612	2.82843	1.17685	5.41421	2.78175	4.87832	2.23947	1.41421	4.67448	2	2.02808	3.4641	3.26339	1	1.82137	1	4.26172
	2	2.51453	1	1.33324	1	1.51949	1.41421	1.35298	1	2.68908	5.73205	2.28501	3.73205	2.73521	2.82843	2.26544	4.14626	2.93123	1.41421	1.79663	4.24264	6.08234
	2.41421	2.79203	3	1.14344	2.41421	2.05913	1	1.20732	1	2.67119	5.14626	2.02737	1.41421	6.26614	2.41421	2.11287	3.14626	2.71081	12.9494	1.14094	4.56048	5.87225
	1	2.25532	3.82843	1.48862	1	1.47374	1	1.16953	6.56048	2.81795	4.14626	1.88997	3.82843	6.68728	1.41421	2.24652	10.8031	3.39324	1	1.80957	5.56048	4.62539
	1.41421	2.11582	4.14626	1.47937	26.974	4.3979	2	1.18297	5.14626	2.79203	1	1.59835	2.82843	6.52193	1	2.24338	1.41421	2.52105	1.41421	2.56348	4.41421	6.30702
	1	2.27456	4.4641	1.72789	8.14626	5.05492	4.73205	1.16291	2.73205	2.87597	2.73205	1.33004	17.4135	2.89516	5.56048	4.27454	1	2.24204	1.41421	2.45443	3.41421	5.94779
	1	2.2874	5.4641	1.93119	1.73205	1.18297	5.41421	1.14986	3.73205	2.83478	2	1.18979	15.9029	2.81908	5.24264	3.7541	6.56048	2.85179	2	3.78746	5.14626	6.36146
	1.41421	2.13121	6.24264	1.58669	1.41421	1.07684	1	1.20364	2.41421	2.71927	1.41421	1.38745	27.8742	5.9318	1.41421	2.4183	5.97469	3.69687	1	2.8633	11.4388	5.78484
	2.41421	2.37876	5.56048	2.01443	9.56048	4.33178	2	1.16953	1.73205	2.66036	1	1.24689	26.46	5.64222	3.82843	2.19605	5.14626	2.23981	1.41421	1.92811	10.4388	5.69887
	1.41421	2.07107	7.56048	1.84576	1.73205	1.20173	3.82843	1.13078	3.41421	1.57311	1	1.16953	26.8742	6.83177	7.70674	2.35406	6.29253	3.97978	1.41421	2.29625	10.0246	5.6704
	2.41421	2.19605	4.56048	1.96908	1	1.97851	3.82843	1.20364	3.82843	3.13417	1.41421	1.3933	13.853	2.92443	7.82843	1.98677	5.97469	3.58771	2.41421	1.97465	9.02458	6.0509
	1	2.1203	2.73205	1.93013	1	1.13708	3.82843	1.03765	1.41421	2.25195	2.41421	1.57892	17.6315	6.95992	2.41421	2.49553	4.14626	2.14543	1	1.126	1.41421	2.73475
	2	2.19517	3.14626	1.89299	1	1.62582	3.73205	1.17621	1.73205	2.08209	2.73205	1.58669	4.4641	4.29362	2	2.25532	3.14626	2.0141	2.73205	1.67028	13.5851	6.72335
	1	1.31682	3.73205	1.98796	1	1.50199	1.41421	1.11837	4.14626	1.75918	1.73205	1.55514	15.5352	6.48984	2	2.15336	11.3889	1.463	1	1.61495	12.5851	5.78599
	2.41421	2.63392	1.73205	1.99506	1	1.12454	1.73205	1.11226	2.73205	2.02899	1.41421	1.6517	14.121	6.14341	3.14626	2.63821	10.9747	1.6144	1.41421	2.37989	12.1708	5.81388
	1.41421	2.58014	4.4641	1.99634	1	2.00193	1.41421	1.11226	4.14626	2.79105	1.41421	1.77099	5.14626	5.48093	5.4641	2.8362	1	1.38449	1	2.59596	5.87832	4.20408
	2.41421	2.61835	3.4641	1.92782	1.41421	1.17621	1.41421	1.16291	3.73205	2.76331	1	1.84699	4.14626	6.26739	1	2.28983	6.24264	2.2974	2.82843	3.4427	5.73205	4.53777
	13.2925	3.62374	1.41421	1.75373	1	1.20364	2.41421	1.03812	3.41421	2.68065	1.41421	1.97144	1	1.21777	6.87832	3.26032	7.24264	2.14308	2.82843	4.04727	1.41421	2.50559
	1	1.78108	1.41421	2.2074	1	1.79977	15.853	1.31499	3.14626	2.64622	1.41421	1.92811	6.97469	4.71504	1.41421	2.09859	4.82843	2.40204	1	2.23045	6.14626	6.36273
	1	1.95705	2.41421	2.42037	1	1.90097	16.853	1.30673	4.14626	2.70151	1.73205	1.88959	8.29253	4.84146	1	2.39034	12.7067	2.72265	1.41421	2.57961	5.73205	6.36082
	1.41421	1.95705	2.41421	1.49746	1	1.18297	17.2672	1.31696	1.41421	2.52469	2.73205	1.83526	6.4641	6.72538	2.73205	2.29946	13.121	2.85761	1	3.69484	5.41421	6.4343
	1.41421	2.08354	4.73205	2.14824	1	1.59524	1	1.38565	1.73205	2.56348	3.73205	1.90761	5.4641	6.92584	1.41421	2.12411	8.07107	2.70865	1.41421	3.80725	5.73205	5.05516
	1	2.22956	1	1.04891	1.41421	1.67913	1	1.14507	1	1.80419	12.3424	2.5531	9.70674	4.67656	1.41421	2.10174	9.70674	2.79328	1	1.5763	5	5.80332
	1	1.6829	2.82843	4.16106	2	1.5551	2.41421	1.11837	9.02458	3.73398	1.41421	1.80479	3.14626	5.10128	2.41421	2.01699	8.97469	2.82006	1.41421	2.00672	3.73205	6.02188
	1	1.55363	2.41421	3.3394	1	1.81566	1.41421	1.28687	9.75663	4.18111	1	2.05048	2.73205	1.15635	1	2.11287	1.41421	2.39206	1	1.02233	6.56048	5.9318
	1.41421	1.8802	2.82843	4.01853	5.41421	3.30693	2.41421	1.04296	10.7566	5.39412	1.41421	1.90192	9.70674	4.79644	3.14626	2.07898	1	1.66329	1.73205	1.63475	6.24264	6.9613
	1	1.14724	2.41421	3.29075	5.82843	4.55728	1	1.17454	1.41421	2.20674	1	2.2506	2.41421	2.02686	1	2.13121	3.14626	2.15432	1	1.80673	6.14626	6.32905
	1	2.26229	4.14626	3.00719	7.29253	4.85752	1	1.18444	1.73205	2.38963	1.41421	2.0301	8.97469	5.48626	2	2.09859	1	2.48953	1	1.23218	4.73205	6.55434
	1	1.97847	5.56048	2.977	6.29253	2.87525	1	1.14344	2	2.87482	1.41421	1.33886	9.38891	4.79367	3	2.23936	1.41421	1.61802	5.41421	2.1955	3.73205	6.6562
	1	1.28496	4.87832	3.34206	5.56048	3.56734	1.41421	1.22494	2.73205	3.3228	2.41421	1.46876	9.80312	4.68775	1	1.71848	1.73205	2.76852	3.82843	2.18415	2.73205	6.65853
	1	1.31682	4.82843	2.57603	4.82843	4.7638	1	1.52529	1	2.37821	1	1.67746	1	2.02899	1	1.78188	2.73205	4.48531	1	1.96352	1.73205	6.70063
	1	1.60409	5.41421	2.4996	4.82843	5.3429	8.4641	1.01712	2.73205	3.30637	1.41421	2.6015	1.41421	1.93933	1.41421	1.87118	3.73205	4.90727	2.41421	1.7272	3.41421	1.6517
	1	1.08603	5.82843	2.62959	3.14626	1.15635	1.41421	1.33953	2.41421	2.75108	2.41421	2.91811	5.56048	5.50985	1.41421	1.94718	9.38891	2.86124	1.41421	1.71848	4.41421	1.60406
	23.0956	4.20388	5.4641	2.74834	2	2.60345	3.41421	1.132	1.41421	2.40264	3.41421	2.96213	8.97469	6.55731	1	1.89964	10.3889	3.09837	1.73205	1.09276	4.73205	1.64961
	23.4135	4.64925	4.4641	3.19296	2.41421	3.49822	1	1.3323	1.73205	3.08305	3.14626	1.39077	1	1.6348	1	1.80673	10.7067	3.33956	1.41421	1.01712	11.1463	5.26429
	23.8277	3.64822	3.4641	3.13042	1	2.4258	1.41421	1.21777	1	3.04365	2.82843	2.72374	1	2.73896	1.41421	1.99754	7.29253	3.42738	1	1.08841	10.8284	4.71645
	25.2672	3.42423	3.82843	2.30749	1	2.4878	1.41421	1.2395	2.41421	3.2947	1.41421	1.05438	4.14626	5.78484	1.41421	1.67645	8.02458	3.62012	1.73205	1.14344	15.0711	6.82851
	17.5851	3.49403	3.14626	1.91833	2	2.99247	8.70674	6.66117	3.14626	3.10147	1.41421	1.04891	10.121	5.24139	1.73205	2.10299	7.70674	3.80326	2.41421	2.2305	11.1463	4.71363
	16.7778	3.96544	2.41421	1.21777	1	2.4638	7.38891	6.39259	1	2.61835	1	1.04891	9.56048	6.17302	2.82843	1.01718	7.38891	3.80725	1.41421	2.7837	15.7067	6.82138
	12.2173	3.95931	1.41421	1.58949	1	1.0655	3.73205	5.2112	1.41421	2.83196	1	1.12454	9.29253	6.65321	1	1.70513	4.14626	1.85567	1.41421	3.03396	11.2426	4.48396
	11.8031	4.35288	1.41421	1.86151	1.41421	2.33715	10.3424	1.04891	2	3.09837	2.41421	2.09143	1.41421	2.96685	4.24264	1.3337	1	1.46467	1.41421	2.76976	10.8284	4.46179
	7.87832	2.91804	1	1.69295	1.41421	2.22817	1	1.27719	2.41421	3.44116	2.73205	2.06434	1	2.47586	1	2.22418	1	1.89908	1	2.50396	16.121	6.60025
	8.19615	3.65428	1	2.08915	1.41421	2.46307	1	1.48743	2.41421	3.22566	1	2.2874	3.14626	6.02188	1	2.00193	6.97469	1.76909	1	1.2695	15.6104	6.11165
	9.61037	5.09755	2	2.17595	2.41421	3.05711	1.41421	1.4254	2.41421	3.13042	1.41421	2.05335	11.121	5.51398	1.41421	1.38662	5.56048	1.66829	26.3383	2.41386	10.2426	4.33005
	1.41421	1.60582	1	1.08017	4.56048	3.00779	1	1.12539	6.56048	2.14415	1.41421	1.98796	9.70674	6.14218	1.41421	1.5584	4.14626	2.0119	2.82843	2.86124	9.82843	4.4192
	1.41421	1.60262	2.73205	2.40588	3.82843	3.29667	1.41421	1.13708	6.14626	2.23045	1.73205	2.02899	2.41421	1.72927	1	2.6581	10.0711	3.34006	1.41421	2.98533	9.24264	3.84241
	2.82843	2.90412	2.82843	2.95089	1.41421	2.52105	6.97469	6.88336	2.41421	1.89421	1.41421	1.8802	2.73205	1.70501	1.41421	2.66991	9.70674	2.87525	1.73205	2.4766	8.82843	4.74095
	2.41421	3.44718	2.41421	1.97399	1	2.23624	2.73205	4.01915	3.14626	3.24096	1.41421	1.91323	1	2.26365	1	2.90209	8.65685	3.0878	2.73205	2.62174	8.24264	4.59822
	1	1.44688	1.41421	2.3044	1	1.77258	2.82843	3.61196	4.56048	3.2735	1	1.90942	11.3424	5.57371	1.41421	1.50776	9.07107	2.95565	8.14626	1.14986	7.82843	4.95802
	1	1.61118	1	1.43891	1	1.20013	2.41421	3.86318	4.87832	3.09837	1.73205	1.41545	11.0246	6.26739	2.41421	1.69303	8.70674	2.68266	2.41421	1.01207	6.82843	4.90629
[truncated: 13,163 more rows]

## Sheet: Supplementary Fig. 12
Panel a									Panel b						Panel c						Panel d						Panel e
[truncated: 103 more rows]
